# Supplementary material for: Organophotocatalytic dearomatization of indoles, pyrroles and benzo(thio)furans via a Giese-type transformation
Source: Commun Chem. 2021 Feb 19;4:20. doi: 10.1038/s42004-021-00460-y (PMC9814947; doi:10.1038/s42004-021-00460-y)
Supplement: Supplementary file 6 — Supplementary Data 3 [file 42004_2021_460_MOESM6_ESM.cif]

data_mo_yz001_0m
_audit_creation_date               2019-07-03
_audit_creation_method
;
Olex2 1.2
(compiled 2018.05.29 svn.r3508 for OlexSys, GUI svn.r5506)
;
_shelx_SHELXL_version_number       '2014/7'
_audit_contact_author_address      ?
_audit_contact_author_email        ?
_audit_contact_author_name         ''
_audit_contact_author_phone        ?
_publ_contact_author_id_orcid      ?
_publ_section_references
;
Dolomanov, O.V., Bourhis, L.J., Gildea, R.J, Howard, J.A.K. & Puschmann, H.
 (2009), J. Appl. Cryst. 42, 339-341.

Sheldrick, G.M. (2015). Acta Cryst. A71, 3-8.

Sheldrick, G.M. (2015). Acta Cryst. C71, 3-8.
;
_chemical_name_common              ?
_chemical_name_systematic          ?
_chemical_formula_moiety           'C24 H28 N2 O6'
_chemical_formula_sum              'C24 H28 N2 O6'
_chemical_formula_weight           440.48
_chemical_melting_point            ?
loop_
  _atom_type_symbol
  _atom_type_description
  _atom_type_scat_dispersion_real
  _atom_type_scat_dispersion_imag
  _atom_type_scat_source
 'C' 'C' 0.0033 0.0016 'International Tables Vol C Tables 4.2.6.8 and 6.1.1.4'
 'H' 'H' 0.0000 0.0000 'International Tables Vol C Tables 4.2.6.8 and 6.1.1.4'
 'N' 'N' 0.0061 0.0033 'International Tables Vol C Tables 4.2.6.8 and 6.1.1.4'
 'O' 'O' 0.0106 0.0060 'International Tables Vol C Tables 4.2.6.8 and 6.1.1.4'

_shelx_space_group_comment
;
The symmetry employed for this shelxl refinement is uniquely defined
by the following loop, which should always be used as a source of
symmetry information in preference to the above space-group names.
They are only intended as comments.
;
_space_group_crystal_system        'triclinic'
_space_group_IT_number             2
_space_group_name_H-M_alt          'P -1'
_space_group_name_Hall             '-P 1'
loop_
  _space_group_symop_operation_xyz
 'x, y, z'
 '-x, -y, -z'

_cell_length_a                     9.348(3)
_cell_length_b                     9.557(3)
_cell_length_c                     14.427(4)
_cell_angle_alpha                  72.333(9)
_cell_angle_beta                   77.148(9)
_cell_angle_gamma                  63.908(8)
_cell_volume                       1097.0(5)
_cell_formula_units_Z              2
_cell_measurement_reflns_used      9425
_cell_measurement_temperature      100
_cell_measurement_theta_max        26.812
_cell_measurement_theta_min        2.439
_shelx_estimated_absorpt_T_max     0.992
_shelx_estimated_absorpt_T_min     0.971
_exptl_absorpt_coefficient_mu      0.096
_exptl_absorpt_correction_T_max    0.7454
_exptl_absorpt_correction_T_min    0.7261
_exptl_absorpt_correction_type     multi-scan
_exptl_absorpt_process_details    
 'SADABS-2012/1 (Bruker,2012) was used for absorption correction. wR2(int) was 0.0478 before and 0.0386 after correction. The Ratio of minimum to maximum transmission is 0.9741. The \l/2 correction factor is 0.0015.'
_exptl_absorpt_special_details     ?
_exptl_crystal_colour              'metallic light colourless'
_exptl_crystal_colour_lustre       metallic
_exptl_crystal_colour_modifier     light
_exptl_crystal_colour_primary      colourless
_exptl_crystal_density_diffrn      1.334
_exptl_crystal_density_meas        ?
_exptl_crystal_density_method      ?
_exptl_crystal_description         irregular
_exptl_crystal_F_000               468
_exptl_crystal_size_max            0.31
_exptl_crystal_size_mid            0.15
_exptl_crystal_size_min            0.08
_exptl_transmission_factor_max     ?
_exptl_transmission_factor_min     ?
_diffrn_reflns_av_R_equivalents    0.0238
_diffrn_reflns_av_unetI/netI       0.0117
_diffrn_reflns_Laue_measured_fraction_full  1.000
_diffrn_reflns_Laue_measured_fraction_max  0.999
_diffrn_reflns_limit_h_max         11
_diffrn_reflns_limit_h_min         -11
_diffrn_reflns_limit_k_max         12
_diffrn_reflns_limit_k_min         -12
_diffrn_reflns_limit_l_max         18
_diffrn_reflns_limit_l_min         -18
_diffrn_reflns_number              47843
_diffrn_reflns_point_group_measured_fraction_full  1.000
_diffrn_reflns_point_group_measured_fraction_max  0.999
_diffrn_reflns_theta_full          25.242
_diffrn_reflns_theta_max           26.859
_diffrn_reflns_theta_min           2.439
_diffrn_ambient_temperature        100
_diffrn_detector_area_resol_mean   ?
_diffrn_measured_fraction_theta_full  1.000
_diffrn_measured_fraction_theta_max  0.999
_diffrn_measurement_device_type    'Bruker APEX-II CCD'
_diffrn_measurement_method         '\f and \w scans'
_diffrn_radiation_type             MoK\a
_diffrn_radiation_wavelength       0.71073
_diffrn_source                     ?
_diffrn_standards_number           0
_reflns_Friedel_coverage           0.000
_reflns_Friedel_fraction_full      .
_reflns_Friedel_fraction_max       .
_reflns_number_gt                  4316
_reflns_number_total               4715
_reflns_special_details
;
 Reflections were merged by SHELXL according to the crystal
 class for the calculation of statistics and refinement.
 
 _reflns_Friedel_fraction is defined as the number of unique
 Friedel pairs measured divided by the number that would be
 possible theoretically, ignoring centric projections and
 systematic absences.
;
_reflns_threshold_expression       'I > 2\s(I)'
_computing_cell_refinement         'SAINT v8.34A (Bruker, 2013)'
_computing_data_collection         ?
_computing_data_reduction          'SAINT v8.34A (Bruker, 2013)'
_computing_molecular_graphics      'Olex2 (Dolomanov et al., 2009)'
_computing_publication_material    'Olex2 (Dolomanov et al., 2009)'
_computing_structure_refinement    'ShelXL (Sheldrick, 2015)'
_computing_structure_solution      'ShelXT (Sheldrick, 2015)'
_refine_diff_density_max           0.323
_refine_diff_density_min           -0.195
_refine_diff_density_rms           0.037
_refine_ls_extinction_coef         .
_refine_ls_extinction_method       none
_refine_ls_goodness_of_fit_ref     1.009
_refine_ls_hydrogen_treatment      mixed
_refine_ls_matrix_type             full
_refine_ls_number_parameters       297
_refine_ls_number_reflns           4715
_refine_ls_number_restraints       0
_refine_ls_R_factor_all            0.0353
_refine_ls_R_factor_gt             0.0318
_refine_ls_restrained_S_all        1.009
_refine_ls_shift/su_max            0.000
_refine_ls_shift/su_mean           0.000
_refine_ls_structure_factor_coef   Fsqd
_refine_ls_weighting_details      
 'w=1/[\s^2^(Fo^2^)+(0.0427P)^2^+0.4336P] where P=(Fo^2^+2Fc^2^)/3'
_refine_ls_weighting_scheme        calc
_refine_ls_wR_factor_gt            0.0812
_refine_ls_wR_factor_ref           0.0844
_refine_special_details            ?
_olex2_refinement_description
;
1. Fixed Uiso
 At 1.2 times of:
  All C(H) groups, All C(H,H) groups
 At 1.5 times of:
  All C(H,H,H) groups
2.a Ternary CH refined with riding coordinates:
 C16(H16), C15(H15)
2.b Secondary CH2 refined with riding coordinates:
 C17(H17A,H17B), C7(H7A,H7B)
2.c Aromatic/amide H refined with riding coordinates:
 C1(H1), C10(H10), C5(H5), C11(H11), C3(H3), C2(H2A), C13(H13), C4(H4), C12(H12)
2.d Idealised Me refined as rotating group:
 C20(H20A,H20B,H20C), C21(H21A,H21B,H21C), C22(H22A,H22B,H22C), C24(H24A,H24B,
 H24C)
;
_atom_sites_solution_hydrogens     mixed
_atom_sites_solution_primary       dual
_atom_sites_solution_secondary     ?
loop_
  _atom_site_label
  _atom_site_type_symbol
  _atom_site_fract_x
  _atom_site_fract_y
  _atom_site_fract_z
  _atom_site_U_iso_or_equiv
  _atom_site_adp_type
  _atom_site_occupancy
  _atom_site_site_symmetry_order
  _atom_site_calc_flag
  _atom_site_refinement_flags_posn
  _atom_site_refinement_flags_adp
  _atom_site_refinement_flags_occupancy
  _atom_site_disorder_assembly
  _atom_site_disorder_group
 O1 O 0.52402(8) 0.70622(8) 0.54851(5) 0.01524(15) Uani 1 1 d . . . . .
 O2 O 0.32589(9) 0.66976(9) 0.50613(5) 0.01803(16) Uani 1 1 d . . . . .
 O3 O 0.75458(9) 0.00363(9) 0.74689(5) 0.01748(16) Uani 1 1 d . . . . .
 O5 O 0.32495(9) 0.71570(9) 0.86853(5) 0.02007(17) Uani 1 1 d . . . . .
 O4 O 0.76956(10) 0.12739(9) 0.85492(6) 0.02415(18) Uani 1 1 d . . . . .
 N2 N 0.69514(10) 0.26392(10) 0.70233(6) 0.01598(18) Uani 1 1 d . . . . .
 N1 N 0.40617(10) 0.55915(10) 0.65973(6) 0.01385(17) Uani 1 1 d . . . . .
 O6 O 0.32460(13) 0.50538(11) 0.99109(6) 0.0359(2) Uani 1 1 d . . . . .
 C9 C 0.29625(12) 0.48625(11) 0.70142(7) 0.0143(2) Uani 1 1 d . . . . .
 C8 C 0.41123(11) 0.64711(11) 0.56617(7) 0.01387(19) Uani 1 1 d . . . . .
 C6 C 0.66797(12) 0.85789(12) 0.43996(7) 0.0146(2) Uani 1 1 d . . . . .
 C16 C 0.51110(12) 0.53137(12) 0.73306(7) 0.0145(2) Uani 1 1 d . . . . .
 H16 H 0.5091 0.6357 0.7355 0.017 Uiso 1 1 calc R . . . .
 C18 C 0.74259(12) 0.13090(12) 0.77544(7) 0.0162(2) Uani 1 1 d . . . . .
 C14 C 0.30838(12) 0.42514(12) 0.80134(7) 0.0159(2) Uani 1 1 d . . . . .
 C17 C 0.68359(12) 0.41645(12) 0.70944(7) 0.0164(2) Uani 1 1 d . . . . .
 H17A H 0.7291 0.4674 0.6467 0.020 Uiso 1 1 calc R . . . .
 H17B H 0.7486 0.3976 0.7611 0.020 Uiso 1 1 calc R . . . .
 C23 C 0.35645(13) 0.56078(13) 0.90650(8) 0.0191(2) Uani 1 1 d . . . . .
 C7 C 0.52815(12) 0.81273(12) 0.45310(7) 0.0149(2) Uani 1 1 d . . . . .
 H7A H 0.4271 0.9102 0.4476 0.018 Uiso 1 1 calc R . . . .
 H7B H 0.5395 0.7587 0.4016 0.018 Uiso 1 1 calc R . . . .
 C1 C 0.78494(13) 0.78472(12) 0.50418(8) 0.0181(2) Uani 1 1 d . . . . .
 H1 H 0.7780 0.7026 0.5598 0.022 Uiso 1 1 calc R . . . .
 C10 C 0.19165(12) 0.46759(12) 0.65599(8) 0.0167(2) Uani 1 1 d . . . . .
 H10 H 0.1831 0.5099 0.5878 0.020 Uiso 1 1 calc R . . . .
 C5 C 0.68186(13) 0.97626(12) 0.35814(8) 0.0185(2) Uani 1 1 d . . . . .
 H5 H 0.6033 1.0264 0.3132 0.022 Uiso 1 1 calc R . . . .
 C15 C 0.43324(12) 0.45910(12) 0.83147(7) 0.0162(2) Uani 1 1 d . . . . .
 H15 H 0.5164 0.3547 0.8623 0.019 Uiso 1 1 calc R . . . .
 C11 C 0.09955(12) 0.38459(13) 0.71385(8) 0.0197(2) Uani 1 1 d . . . . .
 H11 H 0.0283 0.3689 0.6842 0.024 Uiso 1 1 calc R . . . .
 C3 C 0.92447(13) 0.94955(13) 0.40667(8) 0.0198(2) Uani 1 1 d . . . . .
 H3 H 1.0110 0.9814 0.3957 0.024 Uiso 1 1 calc R . . . .
 C19 C 0.76005(12) -0.14332(12) 0.82161(7) 0.0162(2) Uani 1 1 d . . . . .
 C2 C 0.91243(13) 0.83075(13) 0.48776(8) 0.0212(2) Uani 1 1 d . . . . .
 H2A H 0.9914 0.7804 0.5324 0.025 Uiso 1 1 calc R . . . .
 C20 C 0.91484(13) -0.22413(13) 0.86957(8) 0.0219(2) Uani 1 1 d . . . . .
 H20A H 1.0060 -0.2370 0.8189 0.033 Uiso 1 1 calc GR . . . .
 H20B H 0.9239 -0.3296 0.9108 0.033 Uiso 1 1 calc GR . . . .
 H20C H 0.9145 -0.1579 0.9099 0.033 Uiso 1 1 calc GR . . . .
 C13 C 0.21502(13) 0.34447(13) 0.85810(8) 0.0204(2) Uani 1 1 d . . . . .
 H13 H 0.2227 0.3034 0.9264 0.024 Uiso 1 1 calc R . . . .
 C4 C 0.80915(13) 1.02169(13) 0.34156(8) 0.0205(2) Uani 1 1 d . . . . .
 H4 H 0.8173 1.1025 0.2854 0.025 Uiso 1 1 calc R . . . .
 C12 C 0.10968(13) 0.32444(13) 0.81367(8) 0.0222(2) Uani 1 1 d . . . . .
 H12 H 0.0447 0.2695 0.8517 0.027 Uiso 1 1 calc R . . . .
 C21 C 0.75707(15) -0.24797(13) 0.76216(9) 0.0253(2) Uani 1 1 d . . . . .
 H21A H 0.6615 -0.1914 0.7268 0.038 Uiso 1 1 calc GR . . . .
 H21B H 0.7546 -0.3480 0.8060 0.038 Uiso 1 1 calc GR . . . .
 H21C H 0.8531 -0.2723 0.7152 0.038 Uiso 1 1 calc GR . . . .
 C22 C 0.61120(14) -0.10180(14) 0.89448(9) 0.0252(2) Uani 1 1 d . . . . .
 H22A H 0.6188 -0.0402 0.9352 0.038 Uiso 1 1 calc GR . . . .
 H22B H 0.6029 -0.2007 0.9362 0.038 Uiso 1 1 calc GR . . . .
 H22C H 0.5161 -0.0377 0.8590 0.038 Uiso 1 1 calc GR . . . .
 C24 C 0.24936(15) 0.81754(15) 0.93745(9) 0.0258(2) Uani 1 1 d . . . . .
 H24A H 0.2192 0.9300 0.9020 0.039 Uiso 1 1 calc GR . . . .
 H24B H 0.3245 0.7903 0.9843 0.039 Uiso 1 1 calc GR . . . .
 H24C H 0.1534 0.8011 0.9726 0.039 Uiso 1 1 calc GR . . . .
 H2 H 0.6891(16) 0.2554(16) 0.6472(11) 0.023(3) Uiso 1 1 d . . . . .

loop_
  _atom_site_aniso_label
  _atom_site_aniso_U_11
  _atom_site_aniso_U_22
  _atom_site_aniso_U_33
  _atom_site_aniso_U_23
  _atom_site_aniso_U_13
  _atom_site_aniso_U_12
 O1 0.0173(3) 0.0161(3) 0.0129(3) -0.0001(3) -0.0018(3) -0.0092(3)
 O2 0.0192(4) 0.0217(4) 0.0142(3) -0.0017(3) -0.0035(3) -0.0099(3)
 O3 0.0241(4) 0.0149(3) 0.0130(3) -0.0019(3) -0.0020(3) -0.0082(3)
 O5 0.0252(4) 0.0183(4) 0.0159(4) -0.0059(3) -0.0021(3) -0.0068(3)
 O4 0.0387(5) 0.0186(4) 0.0160(4) -0.0015(3) -0.0097(3) -0.0107(3)
 N2 0.0188(4) 0.0156(4) 0.0126(4) -0.0023(3) -0.0027(3) -0.0062(3)
 N1 0.0141(4) 0.0149(4) 0.0138(4) -0.0023(3) -0.0021(3) -0.0071(3)
 O6 0.0629(6) 0.0336(5) 0.0152(4) -0.0058(4) 0.0052(4) -0.0272(5)
 C9 0.0137(4) 0.0109(4) 0.0167(5) -0.0042(4) 0.0014(4) -0.0043(4)
 C8 0.0141(5) 0.0120(4) 0.0141(5) -0.0042(4) 0.0001(4) -0.0041(4)
 C6 0.0162(5) 0.0132(4) 0.0141(5) -0.0052(4) 0.0008(4) -0.0052(4)
 C16 0.0173(5) 0.0146(5) 0.0130(4) -0.0016(4) -0.0036(4) -0.0078(4)
 C18 0.0173(5) 0.0163(5) 0.0145(5) -0.0034(4) -0.0004(4) -0.0069(4)
 C14 0.0172(5) 0.0133(5) 0.0167(5) -0.0044(4) -0.0002(4) -0.0058(4)
 C17 0.0158(5) 0.0154(5) 0.0179(5) -0.0002(4) -0.0031(4) -0.0079(4)
 C23 0.0232(5) 0.0223(5) 0.0154(5) -0.0037(4) -0.0036(4) -0.0120(4)
 C7 0.0171(5) 0.0146(5) 0.0115(4) -0.0008(4) -0.0017(4) -0.0064(4)
 C1 0.0223(5) 0.0160(5) 0.0159(5) -0.0001(4) -0.0032(4) -0.0093(4)
 C10 0.0147(5) 0.0156(5) 0.0188(5) -0.0051(4) -0.0014(4) -0.0048(4)
 C5 0.0203(5) 0.0163(5) 0.0160(5) -0.0010(4) -0.0028(4) -0.0063(4)
 C15 0.0192(5) 0.0156(5) 0.0143(5) -0.0017(4) -0.0018(4) -0.0086(4)
 C11 0.0151(5) 0.0193(5) 0.0269(6) -0.0083(4) -0.0009(4) -0.0075(4)
 C3 0.0183(5) 0.0193(5) 0.0239(5) -0.0072(4) 0.0026(4) -0.0101(4)
 C19 0.0174(5) 0.0136(5) 0.0159(5) -0.0010(4) -0.0013(4) -0.0063(4)
 C2 0.0203(5) 0.0204(5) 0.0229(5) -0.0023(4) -0.0058(4) -0.0083(4)
 C20 0.0192(5) 0.0204(5) 0.0227(5) -0.0010(4) -0.0046(4) -0.0066(4)
 C13 0.0240(5) 0.0197(5) 0.0171(5) -0.0030(4) 0.0020(4) -0.0113(4)
 C4 0.0244(5) 0.0174(5) 0.0175(5) -0.0011(4) 0.0020(4) -0.0105(4)
 C12 0.0210(5) 0.0213(5) 0.0261(6) -0.0060(4) 0.0042(4) -0.0130(4)
 C21 0.0313(6) 0.0178(5) 0.0288(6) -0.0055(4) -0.0089(5) -0.0087(5)
 C22 0.0199(5) 0.0222(5) 0.0260(6) -0.0016(4) 0.0040(4) -0.0073(4)
 C24 0.0283(6) 0.0282(6) 0.0252(6) -0.0156(5) 0.0014(5) -0.0109(5)

_geom_special_details
;
 All esds (except the esd in the dihedral angle between two l.s. planes)
 are estimated using the full covariance matrix.  The cell esds are taken
 into account individually in the estimation of esds in distances, angles
 and torsion angles; correlations between esds in cell parameters are only
 used when they are defined by crystal symmetry.  An approximate (isotropic)
 treatment of cell esds is used for estimating esds involving l.s. planes.
;
loop_
  _geom_bond_atom_site_label_1
  _geom_bond_atom_site_label_2
  _geom_bond_distance
  _geom_bond_site_symmetry_2
  _geom_bond_publ_flag
 O1 C8 1.3464(12) . ?
 O1 C7 1.4467(12) . ?
 O2 C8 1.2147(13) . ?
 O3 C18 1.3510(13) . ?
 O3 C19 1.4763(12) . ?
 O5 C23 1.3323(14) . ?
 O5 C24 1.4510(13) . ?
 O4 C18 1.2155(13) . ?
 N2 C18 1.3504(13) . ?
 N2 C17 1.4473(14) . ?
 N2 H2 0.840(15) . ?
 N1 C9 1.4155(13) . ?
 N1 C8 1.3597(13) . ?
 N1 C16 1.4878(13) . ?
 O6 C23 1.2013(14) . ?
 C9 C14 1.3913(14) . ?
 C9 C10 1.3881(14) . ?
 C6 C7 1.5057(14) . ?
 C6 C1 1.3884(15) . ?
 C6 C5 1.3930(14) . ?
 C16 H16 1.0000 . ?
 C16 C17 1.5321(14) . ?
 C16 C15 1.5524(14) . ?
 C14 C15 1.5170(14) . ?
 C14 C13 1.3847(15) . ?
 C17 H17A 0.9900 . ?
 C17 H17B 0.9900 . ?
 C23 C15 1.5200(15) . ?
 C7 H7A 0.9900 . ?
 C7 H7B 0.9900 . ?
 C1 H1 0.9500 . ?
 C1 C2 1.3937(15) . ?
 C10 H10 0.9500 . ?
 C10 C11 1.3951(15) . ?
 C5 H5 0.9500 . ?
 C5 C4 1.3881(16) . ?
 C15 H15 1.0000 . ?
 C11 H11 0.9500 . ?
 C11 C12 1.3869(16) . ?
 C3 H3 0.9500 . ?
 C3 C2 1.3849(15) . ?
 C3 C4 1.3869(16) . ?
 C19 C20 1.5189(15) . ?
 C19 C21 1.5141(15) . ?
 C19 C22 1.5218(15) . ?
 C2 H2A 0.9500 . ?
 C20 H20A 0.9800 . ?
 C20 H20B 0.9800 . ?
 C20 H20C 0.9800 . ?
 C13 H13 0.9500 . ?
 C13 C12 1.3922(16) . ?
 C4 H4 0.9500 . ?
 C12 H12 0.9500 . ?
 C21 H21A 0.9800 . ?
 C21 H21B 0.9800 . ?
 C21 H21C 0.9800 . ?
 C22 H22A 0.9800 . ?
 C22 H22B 0.9800 . ?
 C22 H22C 0.9800 . ?
 C24 H24A 0.9800 . ?
 C24 H24B 0.9800 . ?
 C24 H24C 0.9800 . ?

loop_
  _geom_angle_atom_site_label_1
  _geom_angle_atom_site_label_2
  _geom_angle_atom_site_label_3
  _geom_angle
  _geom_angle_site_symmetry_1
  _geom_angle_site_symmetry_3
  _geom_angle_publ_flag
 C8 O1 C7 114.52(8) . . ?
 C18 O3 C19 119.21(8) . . ?
 C23 O5 C24 115.24(9) . . ?
 C18 N2 C17 122.02(9) . . ?
 C18 N2 H2 119.4(9) . . ?
 C17 N2 H2 117.6(9) . . ?
 C9 N1 C16 110.87(8) . . ?
 C8 N1 C9 124.38(8) . . ?
 C8 N1 C16 124.72(8) . . ?
 C14 C9 N1 109.60(9) . . ?
 C10 C9 N1 129.14(9) . . ?
 C10 C9 C14 121.23(9) . . ?
 O1 C8 N1 110.95(8) . . ?
 O2 C8 O1 124.20(9) . . ?
 O2 C8 N1 124.85(9) . . ?
 C1 C6 C7 123.12(9) . . ?
 C1 C6 C5 118.75(10) . . ?
 C5 C6 C7 118.11(9) . . ?
 N1 C16 H16 109.9 . . ?
 N1 C16 C17 111.37(8) . . ?
 N1 C16 C15 104.05(8) . . ?
 C17 C16 H16 109.9 . . ?
 C17 C16 C15 111.57(8) . . ?
 C15 C16 H16 109.9 . . ?
 O4 C18 O3 125.49(9) . . ?
 O4 C18 N2 124.75(10) . . ?
 N2 C18 O3 109.76(9) . . ?
 C9 C14 C15 110.41(9) . . ?
 C13 C14 C9 120.43(10) . . ?
 C13 C14 C15 129.15(10) . . ?
 N2 C17 C16 112.93(8) . . ?
 N2 C17 H17A 109.0 . . ?
 N2 C17 H17B 109.0 . . ?
 C16 C17 H17A 109.0 . . ?
 C16 C17 H17B 109.0 . . ?
 H17A C17 H17B 107.8 . . ?
 O5 C23 C15 113.43(9) . . ?
 O6 C23 O5 124.10(10) . . ?
 O6 C23 C15 122.45(10) . . ?
 O1 C7 C6 108.81(8) . . ?
 O1 C7 H7A 109.9 . . ?
 O1 C7 H7B 109.9 . . ?
 C6 C7 H7A 109.9 . . ?
 C6 C7 H7B 109.9 . . ?
 H7A C7 H7B 108.3 . . ?
 C6 C1 H1 119.7 . . ?
 C6 C1 C2 120.53(10) . . ?
 C2 C1 H1 119.7 . . ?
 C9 C10 H10 121.1 . . ?
 C9 C10 C11 117.74(10) . . ?
 C11 C10 H10 121.1 . . ?
 C6 C5 H5 119.6 . . ?
 C4 C5 C6 120.72(10) . . ?
 C4 C5 H5 119.6 . . ?
 C16 C15 H15 108.4 . . ?
 C14 C15 C16 103.96(8) . . ?
 C14 C15 C23 110.06(9) . . ?
 C14 C15 H15 108.4 . . ?
 C23 C15 C16 117.37(9) . . ?
 C23 C15 H15 108.4 . . ?
 C10 C11 H11 119.3 . . ?
 C12 C11 C10 121.49(10) . . ?
 C12 C11 H11 119.3 . . ?
 C2 C3 H3 120.3 . . ?
 C2 C3 C4 119.46(10) . . ?
 C4 C3 H3 120.3 . . ?
 O3 C19 C20 110.92(8) . . ?
 O3 C19 C21 102.80(8) . . ?
 O3 C19 C22 109.05(8) . . ?
 C20 C19 C22 113.08(9) . . ?
 C21 C19 C20 109.76(9) . . ?
 C21 C19 C22 110.74(9) . . ?
 C1 C2 H2A 119.9 . . ?
 C3 C2 C1 120.30(10) . . ?
 C3 C2 H2A 119.9 . . ?
 C19 C20 H20A 109.5 . . ?
 C19 C20 H20B 109.5 . . ?
 C19 C20 H20C 109.5 . . ?
 H20A C20 H20B 109.5 . . ?
 H20A C20 H20C 109.5 . . ?
 H20B C20 H20C 109.5 . . ?
 C14 C13 H13 120.5 . . ?
 C14 C13 C12 119.08(10) . . ?
 C12 C13 H13 120.5 . . ?
 C5 C4 H4 119.9 . . ?
 C3 C4 C5 120.22(10) . . ?
 C3 C4 H4 119.9 . . ?
 C11 C12 C13 120.02(10) . . ?
 C11 C12 H12 120.0 . . ?
 C13 C12 H12 120.0 . . ?
 C19 C21 H21A 109.5 . . ?
 C19 C21 H21B 109.5 . . ?
 C19 C21 H21C 109.5 . . ?
 H21A C21 H21B 109.5 . . ?
 H21A C21 H21C 109.5 . . ?
 H21B C21 H21C 109.5 . . ?
 C19 C22 H22A 109.5 . . ?
 C19 C22 H22B 109.5 . . ?
 C19 C22 H22C 109.5 . . ?
 H22A C22 H22B 109.5 . . ?
 H22A C22 H22C 109.5 . . ?
 H22B C22 H22C 109.5 . . ?
 O5 C24 H24A 109.5 . . ?
 O5 C24 H24B 109.5 . . ?
 O5 C24 H24C 109.5 . . ?
 H24A C24 H24B 109.5 . . ?
 H24A C24 H24C 109.5 . . ?
 H24B C24 H24C 109.5 . . ?

_shelx_res_file
;
    mo_yz001_0m.res created by SHELXL-2014/7

TITL mo_yz001_0m_a.res in P-1
REM Old TITL mo_YZ001_0m in P-1
REM SHELXT solution in P-1
REM R1 0.112, Rweak 0.006, Alpha 0.034, Orientation as input
REM Formula found by SHELXT: C24 N2 O6
CELL 0.71073 9.3482 9.5571 14.427 72.333 77.148 63.908
ZERR 2 0.0025 0.0027 0.0038 0.009 0.009 0.008
LATT 1
SFAC C H N O
UNIT 48 56 4 12

L.S. 15
PLAN  20
SIZE 0.08 0.15 0.31
TEMP -173.15
BOND $H
list 4
fmap 2 53
ACTA
OMIT 0 0 1
REM <olex2.extras>
REM <HklSrc "%.\\mo_YZ001_0m.hkl">
REM </olex2.extras>

WGHT    0.042700    0.433600
FVAR       0.74529
O1    4    0.524023    0.706219    0.548513    11.00000    0.01732    0.01606 =
         0.01292   -0.00013   -0.00183   -0.00920
O2    4    0.325894    0.669755    0.506126    11.00000    0.01915    0.02172 =
         0.01422   -0.00167   -0.00347   -0.00994
O3    4    0.754585    0.003630    0.746892    11.00000    0.02407    0.01488 =
         0.01297   -0.00194   -0.00199   -0.00817
O5    4    0.324947    0.715697    0.868526    11.00000    0.02522    0.01826 =
         0.01593   -0.00592   -0.00205   -0.00680
O4    4    0.769564    0.127391    0.854922    11.00000    0.03866    0.01861 =
         0.01604   -0.00148   -0.00974   -0.01072
N2    3    0.695138    0.263918    0.702331    11.00000    0.01879    0.01555 =
         0.01263   -0.00234   -0.00268   -0.00616
N1    3    0.406172    0.559150    0.659734    11.00000    0.01406    0.01485 =
         0.01375   -0.00235   -0.00208   -0.00713
O6    4    0.324603    0.505383    0.991091    11.00000    0.06289    0.03359 =
         0.01522   -0.00577    0.00524   -0.02721
C9    1    0.296248    0.486245    0.701417    11.00000    0.01369    0.01088 =
         0.01673   -0.00419    0.00138   -0.00435
C8    1    0.411231    0.647107    0.566172    11.00000    0.01412    0.01204 =
         0.01411   -0.00416    0.00008   -0.00407
C6    1    0.667967    0.857891    0.439960    11.00000    0.01619    0.01316 =
         0.01407   -0.00519    0.00080   -0.00525
C16   1    0.511100    0.531367    0.733058    11.00000    0.01731    0.01456 =
         0.01297   -0.00158   -0.00357   -0.00776
AFIX  13
H16   2    0.509110    0.635689    0.735465    11.00000   -1.20000
AFIX   0
C18   1    0.742594    0.130897    0.775442    11.00000    0.01729    0.01627 =
         0.01446   -0.00336   -0.00040   -0.00692
C14   1    0.308376    0.425140    0.801343    11.00000    0.01719    0.01328 =
         0.01669   -0.00443   -0.00015   -0.00584
C17   1    0.683592    0.416448    0.709442    11.00000    0.01583    0.01545 =
         0.01786   -0.00024   -0.00312   -0.00792
AFIX  23
H17A  2    0.729083    0.467368    0.646717    11.00000   -1.20000
H17B  2    0.748574    0.397617    0.761076    11.00000   -1.20000
AFIX   0
C23   1    0.356455    0.560775    0.906501    11.00000    0.02316    0.02228 =
         0.01538   -0.00372   -0.00356   -0.01203
C7    1    0.528145    0.812730    0.453101    11.00000    0.01714    0.01462 =
         0.01152   -0.00077   -0.00170   -0.00642
AFIX  23
H7A   2    0.427147    0.910180    0.447648    11.00000   -1.20000
H7B   2    0.539496    0.758733    0.401561    11.00000   -1.20000
AFIX   0
C1    1    0.784936    0.784723    0.504176    11.00000    0.02234    0.01597 =
         0.01594   -0.00013   -0.00316   -0.00933
AFIX  43
H1    2    0.778009    0.702623    0.559754    11.00000   -1.20000
AFIX   0
C10   1    0.191645    0.467589    0.655987    11.00000    0.01469    0.01561 =
         0.01883   -0.00508   -0.00135   -0.00475
AFIX  43
H10   2    0.183061    0.509903    0.587813    11.00000   -1.20000
AFIX   0
C5    1    0.681858    0.976256    0.358137    11.00000    0.02034    0.01626 =
         0.01598   -0.00097   -0.00282   -0.00626
AFIX  43
H5    2    0.603348    1.026431    0.313189    11.00000   -1.20000
AFIX   0
C15   1    0.433239    0.459097    0.831470    11.00000    0.01920    0.01561 =
         0.01426   -0.00165   -0.00176   -0.00858
AFIX  13
H15   2    0.516357    0.354675    0.862327    11.00000   -1.20000
AFIX   0
C11   1    0.099553    0.384588    0.713847    11.00000    0.01513    0.01928 =
         0.02686   -0.00827   -0.00093   -0.00752
AFIX  43
H11   2    0.028290    0.368915    0.684204    11.00000   -1.20000
AFIX   0
C3    1    0.924474    0.949546    0.406667    11.00000    0.01829    0.01931 =
         0.02385   -0.00721    0.00259   -0.01009
AFIX  43
H3    2    1.011030    0.981357    0.395727    11.00000   -1.20000
AFIX   0
C19   1    0.760052   -0.143322    0.821608    11.00000    0.01738    0.01356 =
         0.01593   -0.00104   -0.00131   -0.00633
C2    1    0.912431    0.830751    0.487760    11.00000    0.02032    0.02045 =
         0.02293   -0.00231   -0.00582   -0.00833
AFIX  43
H2A   2    0.991427    0.780411    0.532396    11.00000   -1.20000
AFIX   0
C20   1    0.914841   -0.224134    0.869568    11.00000    0.01917    0.02042 =
         0.02270   -0.00095   -0.00458   -0.00659
AFIX 137
H20A  2    1.005994   -0.237004    0.818927    11.00000   -1.50000
H20B  2    0.923949   -0.329622    0.910786    11.00000   -1.50000
H20C  2    0.914452   -0.157915    0.909934    11.00000   -1.50000
AFIX   0
C13   1    0.215016    0.344466    0.858103    11.00000    0.02402    0.01971 =
         0.01712   -0.00300    0.00198   -0.01134
AFIX  43
H13   2    0.222733    0.303359    0.926414    11.00000   -1.20000
AFIX   0
C4    1    0.809155    1.021692    0.341559    11.00000    0.02441    0.01742 =
         0.01747   -0.00106    0.00204   -0.01049
AFIX  43
H4    2    0.817311    1.102476    0.285428    11.00000   -1.20000
AFIX   0
C12   1    0.109684    0.324436    0.813667    11.00000    0.02102    0.02133 =
         0.02614   -0.00601    0.00418   -0.01298
AFIX  43
H12   2    0.044726    0.269546    0.851731    11.00000   -1.20000
AFIX   0
C21   1    0.757075   -0.247970    0.762160    11.00000    0.03125    0.01776 =
         0.02879   -0.00551   -0.00889   -0.00867
AFIX 137
H21A  2    0.661534   -0.191352    0.726823    11.00000   -1.50000
H21B  2    0.754624   -0.348036    0.805955    11.00000   -1.50000
H21C  2    0.853139   -0.272259    0.715222    11.00000   -1.50000
AFIX   0
C22   1    0.611199   -0.101800    0.894481    11.00000    0.01989    0.02223 =
         0.02602   -0.00163    0.00401   -0.00731
AFIX 137
H22A  2    0.618815   -0.040250    0.935156    11.00000   -1.50000
H22B  2    0.602852   -0.200715    0.936171    11.00000   -1.50000
H22C  2    0.516071   -0.037696    0.859046    11.00000   -1.50000
AFIX   0
C24   1    0.249362    0.817544    0.937453    11.00000    0.02830    0.02817 =
         0.02516   -0.01560    0.00140   -0.01087
AFIX 137
H24A  2    0.219200    0.930029    0.902027    11.00000   -1.50000
H24B  2    0.324453    0.790322    0.984276    11.00000   -1.50000
H24C  2    0.153385    0.801066    0.972609    11.00000   -1.50000
AFIX   0
H2    2    0.689112    0.255430    0.647166    11.00000    0.02290
HKLF 4

REM  mo_yz001_0m_a.res in P-1
REM R1 =  0.0318 for    4316 Fo > 4sig(Fo)  and  0.0353 for all    4715 data
REM    297 parameters refined using      0 restraints

END

WGHT      0.0366      0.4560

REM Highest difference peak  0.323,  deepest hole -0.195,  1-sigma level  0.037
Q1    1   0.5959  0.4730  0.7183  11.00000  0.05    0.32
Q2    1   0.3875  0.5213  0.8617  11.00000  0.05    0.32
Q3    1   0.3669  0.4454  0.8220  11.00000  0.05    0.28
Q4    1   0.4733  0.4963  0.7840  11.00000  0.05    0.28
Q5    1   0.5936  0.8364  0.4507  11.00000  0.05    0.27
Q6    1   0.8345 -0.1840  0.8448  11.00000  0.05    0.27
Q7    1   0.6868 -0.1242  0.8571  11.00000  0.05    0.26
Q8    1   0.2763  0.4774  0.7554  11.00000  0.05    0.26
Q9    1   0.4633  0.5448  0.6935  11.00000  0.05    0.25
Q10   1   0.3452  0.5259  0.6777  11.00000  0.05    0.25
Q11   1   0.7391  0.8009  0.4626  11.00000  0.05    0.24
Q12   1   0.7565 -0.2018  0.7956  11.00000  0.05    0.23
Q13   1   0.7206  0.8269  0.4712  11.00000  0.05    0.23
Q14   1   0.6843  0.9026  0.3955  11.00000  0.05    0.23
Q15   1   0.3185  0.4394  0.7465  11.00000  0.05    0.22
Q16   1   0.8410  0.8230  0.4989  11.00000  0.05    0.21
Q17   1   0.1608  0.4172  0.6855  11.00000  0.05    0.21
Q18   1   0.2872  0.3676  0.8238  11.00000  0.05    0.20
Q19   1   0.0968  0.3750  0.7624  11.00000  0.05    0.20
Q20   1   0.2141  0.5106  0.6836  11.00000  0.05    0.20
;
_shelx_res_checksum                86987
_shelx_hkl_file
;
  -1   0   0 2411.06   48.70
  -1   0   0 2376.96   48.60
  -1   0   0 2380.26   48.90
  -1   0   0 2328.27   49.20
  -1   0   0 2231.58   46.90
  -1   0   0 2394.66   47.40
  -1   0   0 2410.26   47.00
  -1   0   0 2274.67   46.90
  -1   0   0 2323.97   49.10
   1   0   0 2407.76   48.90
   1   0   0 2349.67   48.60
   1   0   0 2370.06   49.40
   1   0   0 2235.48   49.20
   1   0   0 2378.16   47.20
   1   0   0 2458.45   47.10
   1   0   0 2384.16   49.60
   1   0   0 2434.86   48.10
   1   0   0 2412.56   47.20
   1   0   0 2424.06   47.10
  -2   0   0 4648.73   92.79
  -2   0   0 4709.43   93.09
  -2   0   0 4502.45   96.79
  -2   0   0 4584.74   96.89
  -2   0   0 4798.72   94.19
  -2   0   0 4607.14   93.99
  -2   0   0 4743.73   92.09
  -2   0   0 4575.74   92.19
  -2   0   0 4694.63   92.49
  -2   0   0 4637.54   96.29
  -2   0   0 4608.74   96.99
  -2   0   0 4750.62   91.59
   2   0   0 4573.14   95.59
   2   0   0 4671.73   97.09
   2   0   0 4490.55   94.19
   2   0   0 4638.34   94.09
   2   0   0 4741.53   92.49
   2   0   0 4620.54   93.79
   2   0   0 4665.73   93.89
   2   0   0 4692.13   91.99
   2   0   0 4830.92   93.59
   2   0   0 4602.34   91.99
   2   0   0 4752.92   91.49
   2   0   0 4522.85   96.79
  -3   0   0  424.46    9.10
  -3   0   0  416.66    8.40
  -3   0   0  418.06    8.60
  -3   0   0  412.96    9.50
  -3   0   0  422.66    8.90
  -3   0   0  425.56    9.50
  -3   0   0  434.56    9.30
  -3   0   0  412.76    9.20
  -3   0   0  406.46    9.00
  -3   0   0  401.66    9.40
  -3   0   0  409.56    9.10
   3   0   0  409.96    9.30
   3   0   0  397.36    9.70
   3   0   0  416.36    8.40
   3   0   0  423.86    9.30
   3   0   0  426.46    9.10
   3   0   0  430.76    8.90
   3   0   0  421.16    8.90
   3   0   0  420.56    9.30
   3   0   0  422.66    9.30
   3   0   0  418.36    8.90
   3   0   0  406.36    9.50
  -4   0   0  297.67    6.80
  -4   0   0  287.87    7.10
  -4   0   0  284.07    7.10
  -4   0   0  303.37    7.30
  -4   0   0  297.77    7.20
  -4   0   0  295.47    7.00
  -4   0   0  303.47    6.40
  -4   0   0  284.57    7.20
  -4   0   0  292.27    6.00
   4   0   0  302.67    7.20
   4   0   0  284.77    7.10
   4   0   0  286.37    7.70
   4   0   0  291.67    7.20
   4   0   0  301.97    6.80
   4   0   0  297.17    6.80
   4   0   0  315.37    7.10
   4   0   0  288.77    7.50
  -5   0   0  445.06   10.70
  -5   0   0  483.55   10.30
  -5   0   0  472.85    9.80
  -5   0   0  451.85   11.00
  -5   0   0  480.55   11.20
  -5   0   0  462.85   10.60
  -5   0   0  461.85   10.80
  -5   0   0  485.85   11.00
   5   0   0  455.05   11.60
   5   0   0  469.45   11.00
   5   0   0  462.05   10.30
   5   0   0  462.75   10.30
   5   0   0  484.65   11.00
   5   0   0  470.85   11.00
   5   0   0  438.16   11.30
  -6   0   0   34.20    2.10
  -6   0   0   24.50    1.80
  -6   0   0   28.00    1.90
  -6   0   0   27.10    1.20
  -6   0   0   24.50    1.60
  -6   0   0   30.00    2.00
  -6   0   0   27.40    1.90
  -6   0   0   31.20    2.00
   6   0   0   31.60    2.40
   6   0   0   25.10    1.80
   6   0   0   27.40    2.20
   6   0   0   25.50    1.90
   6   0   0   27.70    2.30
   6   0   0   28.40    2.00
   6   0   0   25.30    1.60
  -7   0   0  187.48    5.80
  -7   0   0  180.18    5.80
  -7   0   0  180.58    5.90
  -7   0   0  193.68    6.50
  -7   0   0  181.38    5.90
  -7   0   0  180.28    5.70
   7   0   0  171.98    6.40
   7   0   0  180.78    5.00
   7   0   0  177.68    6.40
   7   0   0  180.88    5.70
   7   0   0  184.78    6.90
   7   0   0  183.78    5.80
  -8   0   0   52.89    3.00
  -8   0   0   57.59    3.20
  -8   0   0   48.60    3.00
  -8   0   0   49.50    3.00
   8   0   0   47.30    2.90
   8   0   0   46.60    3.60
   8   0   0   53.99    3.90
   8   0   0   50.89    2.40
   8   0   0   51.29    3.40
  -9   0   0  115.79    5.00
  -9   0   0  113.19    4.80
  -9   0   0  115.59    5.00
  -9   0   0  119.69    5.00
   9   0   0  123.89    5.70
   9   0   0  111.79    5.60
   9   0   0  113.59    5.90
 -10   0   0  104.99    4.70
 -10   0   0   96.99    4.80
 -10   0   0  101.99    4.90
 -10   0   0  104.79    4.90
 -10   0   0  107.39    5.60
  10   0   0  101.59    5.70
  10   0   0   87.49    5.70
  10   0   0   97.89    5.40
  10  -1   0  194.48    8.40
  10  -1   0  210.88    8.90
  10  -1   0  211.98    8.60
 -10   1   0  216.78    7.80
 -10   1   0  213.18    7.90
 -10   1   0  210.98    7.50
 -10   1   0  211.38    7.80
   9  -1   0    2.30    1.40
   9  -1   0    1.40    1.40
   9  -1   0    6.90    2.20
  -9   1   0    1.40    1.20
  -9   1   0    4.40    1.40
  -9   1   0    3.00    1.60
  -9   1   0    1.30    1.20
   8  -1   0   27.20    3.00
   8  -1   0   29.90    2.00
   8  -1   0   29.20    3.20
   8  -1   0   21.70    2.80
  -8   1   0   26.20    2.60
  -8   1   0   31.40    3.00
  -8   1   0   30.80    2.80
  -8   1   0   31.00    2.50
   7  -1   0  136.69    4.50
   7  -1   0  131.39    5.70
   7  -1   0  124.09    5.30
   7  -1   0  126.19    4.90
   7  -1   0  130.79    4.30
   7  -1   0  138.09    5.60
  -7   1   0  129.99    4.80
  -7   1   0  122.39    4.70
  -7   1   0  131.99    5.00
  -7   1   0  133.39    5.10
   6  -1   0  152.48    5.70
   6  -1   0  161.78    5.30
   6  -1   0  161.88    3.70
   6  -1   0  167.88    5.30
   6  -1   0  156.88    5.70
   6  -1   0  163.48    4.80
   6  -1   0  153.98    4.70
  -6   1   0  162.78    5.20
  -6   1   0  166.58    4.40
  -6   1   0  165.08    5.50
  -6   1   0  161.68    5.30
  -6   1   0  162.18    4.10
  -6   1   0  156.48    5.10
  -6   1   0  156.68    5.30
  -6   1   0  158.88    5.30
   5  -1   0  533.85   12.60
   5  -1   0  535.45   12.60
   5  -1   0  545.85   12.10
   5  -1   0  553.84   11.90
   5  -1   0  513.55   12.80
   5  -1   0  527.65   13.20
   5  -1   0  531.15   12.00
   5  -1   0  542.75   11.10
  -5   1   0  532.35   12.80
  -5   1   0  554.84   12.60
  -5   1   0  526.55   12.50
  -5   1   0  511.05   12.20
  -5   1   0  545.55   11.10
  -5   1   0  516.15   12.40
  -5   1   0  510.95   12.60
  -5   1   0  535.65   11.40
   4  -1   0    7.10    1.00
   4  -1   0    6.90    1.10
   4  -1   0    7.10    0.80
   4  -1   0    8.40    0.70
   4  -1   0    6.30    1.10
   4  -1   0    8.30    0.90
   4  -1   0    7.40    1.20
   4  -1   0    6.50    0.90
  -4   1   0    5.80    0.90
  -4   1   0    6.50    1.00
  -4   1   0    7.00    1.00
  -4   1   0    9.40    0.80
  -4   1   0    8.30    0.80
  -4   1   0    7.30    1.10
  -4   1   0    7.70    1.10
  -4   1   0    6.30    0.90
   3  -1   0  173.28    4.50
   3  -1   0  177.88    5.00
   3  -1   0  179.28    4.50
   3  -1   0  173.48    5.00
   3  -1   0  182.08    4.80
   3  -1   0  176.78    4.70
   3  -1   0  172.78    4.90
   3  -1   0  179.88    4.30
   3  -1   0  177.38    4.70
   3  -1   0  185.08    4.70
   3  -1   0  177.48    4.80
   3  -1   0  176.58    4.10
   3  -1   0  177.98    4.10
  -3   1   0  165.48    4.70
  -3   1   0  170.48    4.90
  -3   1   0  176.88    4.70
  -3   1   0  174.78    4.70
  -3   1   0  163.88    4.60
  -3   1   0  174.18    4.00
  -3   1   0  179.08    5.00
  -3   1   0  167.38    4.50
  -3   1   0  162.68    4.90
  -3   1   0  178.98    4.80
  -3   1   0  178.38    4.10
  -3   1   0  175.18    4.70
   2  -1   0  803.42   16.40
   2  -1   0  764.62   16.70
   2  -1   0  788.82   15.70
   2  -1   0  762.92   16.40
   2  -1   0  762.52   16.30
   2  -1   0  782.62   15.90
   2  -1   0  779.92   16.50
   2  -1   0  778.62   15.40
   2  -1   0  784.72   16.00
   2  -1   0  786.32   16.60
  -2   1   0  746.33   15.90
  -2   1   0  781.12   15.40
  -2   1   0  789.52   16.70
  -2   1   0  783.12   16.90
  -2   1   0  755.52   16.30
  -2   1   0  773.82   16.30
  -2   1   0  786.12   16.40
  -2   1   0  790.32   16.10
  -2   1   0  760.72   16.00
  -2   1   0  756.92   16.60
  -2   1   0  775.62   15.70
  -2   1   0  767.12   16.60
   1  -1   0 1615.54   32.40
   1  -1   0 1607.74   33.00
   1  -1   0 1599.64   31.80
   1  -1   0 1589.74   31.80
   1  -1   0 1623.34   32.30
   1  -1   0 1616.74   31.80
   1  -1   0 1576.24   32.90
   1  -1   0 1614.94   32.90
   1  -1   0 1585.34   31.70
  -1   1   0 1603.24   31.70
  -1   1   0 1612.24   33.20
  -1   1   0 1605.74   31.80
  -1   1   0 1617.94   31.70
  -1   1   0 1606.84   31.80
  -1   1   0 1612.64   32.40
  -1   1   0 1620.34   33.00
  -1   1   0 1515.35   32.90
  -1   1   0 1651.33   32.30
  -1   1   0 1638.74   32.40
  -1   1   0 1596.14   31.80
   0  -1   0  577.14   11.80
   0  -1   0  583.24   12.00
   0  -1   0  574.64   11.40
   0  -1   0  571.54   11.70
   0  -1   0  571.44   11.80
   0  -1   0  566.14   11.70
   0  -1   0  567.94   11.60
   0  -1   0  573.34   11.70
   0  -1   0  574.24   11.70
   0  -1   0  571.24   11.50
   0   1   0  584.54   11.70
   0   1   0  569.04   11.70
   0   1   0  569.04   11.90
   0   1   0  563.54   11.60
   0   1   0  560.14   11.80
   0   1   0  573.04   11.50
   0   1   0  572.84   11.60
   0   1   0  580.14   11.70
   0   1   0  568.74   11.90
   0   1   0  576.74   11.80
   0   1   0  574.84   11.40
  -1  -1   0 1096.79   23.80
  -1  -1   0 1129.99   23.40
  -1  -1   0 1119.29   22.80
  -1  -1   0 1143.39   22.70
  -1  -1   0 1148.39   23.00
  -1  -1   0 1175.58   23.30
  -1  -1   0 1157.28   23.10
  -1  -1   0 1142.59   22.60
  -1  -1   0 1176.58   24.10
  -1  -1   0 1167.58   22.90
   1   1   0 1171.98   22.80
   1   1   0 1140.19   23.40
   1   1   0 1178.38   22.80
   1   1   0 1119.69   23.70
   1   1   0 1156.18   23.30
   1   1   0 1171.98   23.00
   1   1   0 1148.29   22.80
   1   1   0 1099.99   22.50
   1   1   0 1164.18   23.50
  -2  -1   0 3843.72   80.99
  -2  -1   0 3905.91   81.29
  -2  -1   0 3973.60   77.29
  -2  -1   0 3984.20   78.09
  -2  -1   0 3944.31   78.09
  -2  -1   0 3911.21   77.99
  -2  -1   0 4001.50   82.29
  -2  -1   0 3957.10   77.19
  -2  -1   0 3885.11   81.39
  -2  -1   0 3946.21   80.79
  -2  -1   0 3923.01   77.69
  -2  -1   0 3989.60   78.89
  -2  -1   0 3869.11   79.19
  -2  -1   0 3842.62   79.09
   2   1   0 3871.21   80.99
   2   1   0 3991.90   79.49
   2   1   0 3824.12   79.09
   2   1   0 3949.00   78.19
   2   1   0 3922.61   77.19
   2   1   0 3830.42   77.79
   2   1   0 4022.60   81.69
   2   1   0 3871.21   78.79
   2   1   0 4001.00   79.09
  -3  -1   0 1841.62   37.40
  -3  -1   0 1820.02   35.70
  -3  -1   0 1786.82   35.70
  -3  -1   0 1770.42   36.40
  -3  -1   0 1739.93   37.00
  -3  -1   0 1790.02   37.10
  -3  -1   0 1828.52   35.70
  -3  -1   0 1819.02   35.70
  -3  -1   0 1867.41   35.90
  -3  -1   0 1775.02   35.50
  -3  -1   0 1830.52   36.50
  -3  -1   0 1842.32   37.10
   3   1   0 1792.32   35.50
   3   1   0 1741.13   36.20
   3   1   0 1805.82   37.40
   3   1   0 1849.81   35.50
   3   1   0 1815.12   35.70
   3   1   0 1728.33   37.10
   3   1   0 1805.02   37.00
   3   1   0 1822.42   36.40
   3   1   0 1827.02   36.40
   3   1   0 1827.42   35.60
  -4  -1   0  980.10   21.20
  -4  -1   0 1010.20   21.20
  -4  -1   0  996.60   19.60
  -4  -1   0 1009.20   20.50
  -4  -1   0 1001.20   21.70
  -4  -1   0 1019.90   20.40
  -4  -1   0 1021.20   20.90
  -4  -1   0  999.80   20.30
  -4  -1   0  969.00   20.70
  -4  -1   0 1020.80   19.60
  -4  -1   0 1018.20   20.00
  -4  -1   0  978.10   20.30
   4   1   0  999.90   20.10
   4   1   0  980.30   20.80
   4   1   0  972.30   22.60
   4   1   0  985.60   20.00
   4   1   0 1014.00   20.80
   4   1   0 1001.60   20.10
   4   1   0  985.60   21.40
   4   1   0  968.50   21.70
   4   1   0  942.21   21.00
   4   1   0  993.80   21.00
   4   1   0 1024.40   20.30
  -5  -1   0   24.90    1.50
  -5  -1   0   25.10    1.60
  -5  -1   0   26.60    1.60
  -5  -1   0   24.50    1.10
  -5  -1   0   26.90    1.60
  -5  -1   0   25.90    1.60
  -5  -1   0   25.50    1.50
  -5  -1   0   23.70    1.60
   5   1   0   27.00    1.60
   5   1   0   27.60    1.50
   5   1   0   26.90    1.90
   5   1   0   29.40    2.10
   5   1   0   28.30    1.30
   5   1   0   26.60    1.90
   5   1   0   27.40    1.40
   5   1   0   26.00    1.80
   5   1   0   23.70    1.50
  -6  -1   0  293.77    6.30
  -6  -1   0  278.37    7.20
  -6  -1   0  284.17    7.40
  -6  -1   0  282.97    7.50
  -6  -1   0  293.27    7.50
  -6  -1   0  289.17    7.60
  -6  -1   0  283.77    7.30
   6   1   0  293.97    7.30
   6   1   0  278.57    7.40
   6   1   0  288.37    6.70
   6   1   0  278.47    7.80
   6   1   0  285.57    8.60
   6   1   0  293.07    8.30
   6   1   0  290.87    6.80
   6   1   0  284.77    8.10
  -7  -1   0    9.80    1.40
  -7  -1   0   10.90    1.50
  -7  -1   0   11.40    1.40
  -7  -1   0    8.10    1.30
  -7  -1   0    9.50    1.40
  -7  -1   0    7.80    1.20
  -7  -1   0    6.90    1.40
   7   1   0    9.20    1.00
   7   1   0    8.40    1.50
   7   1   0    5.40    1.10
   7   1   0    6.00    1.70
   7   1   0    9.70    1.20
   7   1   0    8.70    1.80
   7   1   0    8.20    1.60
   7   1   0   10.70    1.10
  -8  -1   0  558.94   14.90
  -8  -1   0  588.64   13.80
  -8  -1   0  586.24   14.30
  -8  -1   0  582.34   13.90
  -8  -1   0  585.34   13.90
   8   1   0  579.34   15.00
   8   1   0  566.54   14.40
   8   1   0  598.74   14.10
   8   1   0  576.84   12.50
   8   1   0  573.24   15.20
   8   1   0  579.64   16.00
  -9  -1   0   10.30    1.60
  -9  -1   0   16.30    2.10
  -9  -1   0    9.00    1.90
  -9  -1   0   13.90    2.00
  -9  -1   0   13.00    1.80
   9   1   0   11.80    2.30
   9   1   0   18.90    2.60
   9   1   0   15.80    2.10
   9   1   0   14.10    2.70
 -10  -1   0   13.00    1.90
 -10  -1   0   13.50    2.10
 -10  -1   0   11.50    1.90
 -10  -1   0   10.90    1.90
 -10  -1   0    8.40    2.00
  10   1   0   15.10    3.00
  10   1   0   14.50    2.60
  10   1   0   11.40    2.40
   9  -2   0   89.99    5.20
   9  -2   0   94.69    5.40
   9  -2   0   97.69    5.60
  -9   2   0   97.99    5.10
  -9   2   0   99.09    4.90
  -9   2   0   91.49    4.80
  -9   2   0   91.89    4.60
   8  -2   0   10.50    2.20
   8  -2   0   11.40    2.30
   8  -2   0   16.50    1.80
   8  -2   0   18.60    2.80
  -8   2   0   20.70    2.60
  -8   2   0   17.20    2.50
  -8   2   0   19.10    2.50
  -8   2   0   14.50    2.20
   7  -2   0   64.99    3.10
   7  -2   0   68.09    3.90
   7  -2   0   59.59    3.70
   7  -2   0   61.49    3.50
  -7   2   0   60.59    3.40
  -7   2   0   61.09    3.40
  -7   2   0   61.49    3.40
  -7   2   0   58.39    3.40
   6  -2   0   28.10    2.30
   6  -2   0   28.40    2.00
   6  -2   0   27.00    2.70
   6  -2   0   27.90    1.60
   6  -2   0   30.40    2.50
  -6   2   0   31.80    2.50
  -6   2   0   28.40    2.30
  -6   2   0   29.50    2.30
  -6   2   0   30.40    2.30
   5  -2   0   12.90    1.70
   5  -2   0   17.80    1.70
   5  -2   0   14.00    1.90
   5  -2   0   14.40    1.10
   5  -2   0   13.20    1.90
   5  -2   0   14.90    1.70
   5  -2   0   15.10    1.10
  -5   2   0   13.20    0.90
  -5   2   0   13.40    1.60
  -5   2   0   12.20    1.50
  -5   2   0    9.40    1.40
  -5   2   0   13.00    1.10
  -5   2   0   12.00    1.60
  -5   2   0   15.50    1.90
   4  -2   0   94.29    3.50
   4  -2   0   89.59    3.70
   4  -2   0   85.49    3.60
   4  -2   0   88.49    3.20
   4  -2   0   88.79    2.40
   4  -2   0   87.39    2.60
   4  -2   0   89.39    2.70
   4  -2   0   93.59    3.50
  -4   2   0   90.89    2.40
  -4   2   0   85.79    3.30
  -4   2   0   85.79    3.40
  -4   2   0   88.39    2.80
  -4   2   0   89.29    3.40
  -4   2   0   92.99    3.50
  -4   2   0   87.89    3.40
  -4   2   0   99.79    3.60
   3  -2   0  642.54   15.00
   3  -2   0  672.63   13.20
   3  -2   0  668.63   13.70
   3  -2   0  668.23   13.90
   3  -2   0  668.73   14.90
   3  -2   0  640.74   14.70
   3  -2   0  624.84   14.30
   3  -2   0  654.03   14.70
   3  -2   0  664.63   14.20
  -3   2   0  680.93   15.10
  -3   2   0  665.93   13.20
  -3   2   0  674.03   15.00
  -3   2   0  640.14   14.30
  -3   2   0  641.14   14.60
  -3   2   0  636.24   14.40
  -3   2   0  642.34   13.90
  -3   2   0  666.63   14.70
  -3   2   0  638.54   14.80
   2  -2   0 1863.11   35.90
   2  -2   0 1861.41   38.20
   2  -2   0 1916.01   36.90
   2  -2   0 1802.52   38.30
   2  -2   0 1810.82   36.90
   2  -2   0 1807.92   37.70
   2  -2   0 1848.12   37.60
   2  -2   0 1816.02   38.30
  -2   2   0 1836.92   36.90
  -2   2   0 1824.22   37.60
  -2   2   0 1786.22   36.90
  -2   2   0 1907.01   38.60
  -2   2   0 1903.81   38.40
  -2   2   0 1718.33   37.90
  -2   2   0 1738.43   38.20
  -2   2   0 1783.82   36.90
  -2   2   0 1895.81   37.00
  -2   2   0 1922.21   37.60
  -2   2   0 1878.91   35.90
  -2   2   0 1845.52   37.70
   1  -2   0   65.89    2.10
   1  -2   0   68.79    2.20
   1  -2   0   66.29    2.30
   1  -2   0   68.59    1.60
   1  -2   0   62.39    2.20
   1  -2   0   66.69    2.10
   1  -2   0   64.09    2.30
   1  -2   0   64.69    2.30
   1  -2   0   66.39    2.40
   1  -2   0   64.89    1.70
  -1   2   0   67.69    2.20
  -1   2   0   64.99    2.20
  -1   2   0   64.39    2.30
  -1   2   0   61.49    2.20
  -1   2   0   62.29    2.20
  -1   2   0   68.99    2.40
  -1   2   0   66.09    2.30
  -1   2   0   68.89    2.10
  -1   2   0   66.69    2.30
   0  -2   0   16.70    1.00
   0  -2   0   15.30    1.00
   0  -2   0   14.40    0.70
   0  -2   0   15.80    1.10
   0  -2   0   14.90    0.90
   0  -2   0   13.30    0.80
   0  -2   0   14.90    1.10
   0  -2   0   15.00    1.10
   0  -2   0   15.00    1.10
   0   2   0   14.20    1.10
   0   2   0   20.20    1.30
   0   2   0   13.50    1.00
   0   2   0   14.60    0.80
   0   2   0   14.30    0.70
   0   2   0   14.80    1.10
   0   2   0   14.50    1.00
   0   2   0   13.40    1.00
   0   2   0   13.30    1.00
   0   2   0   15.50    1.10
   0   2   0   14.30    1.00
   0   2   0   15.40    1.00
  -1  -2   0  471.05   10.50
  -1  -2   0  472.85   10.50
  -1  -2   0  500.15   10.50
  -1  -2   0  473.05   10.50
  -1  -2   0  486.15   10.30
  -1  -2   0  489.75   10.10
  -1  -2   0  495.05   10.40
  -1  -2   0  495.55    9.80
  -1  -2   0  479.45   10.40
  -1  -2   0  490.85   10.30
  -1  -2   0  479.45   10.20
   1   2   0  489.55   10.50
   1   2   0  494.75   10.50
   1   2   0  474.45   10.10
   1   2   0  488.95   10.30
   1   2   0  497.75   10.40
   1   2   0  494.75   10.10
   1   2   0  500.85   10.50
   1   2   0  490.65    9.80
   1   2   0  474.45   10.30
   1   2   0  487.25   10.50
  -2  -2   0 1576.94   31.40
  -2  -2   0 1539.15   31.70
  -2  -2   0 1520.25   31.90
  -2  -2   0 1555.44   30.70
  -2  -2   0 1546.75   30.70
  -2  -2   0 1577.04   31.00
  -2  -2   0 1571.34   31.90
  -2  -2   0 1524.15   31.30
  -2  -2   0 1541.35   30.70
  -2  -2   0 1562.74   31.00
   2   2   0 1543.65   31.00
   2   2   0 1554.24   31.90
   2   2   0 1579.54   31.20
   2   2   0 1545.25   30.70
   2   2   0 1531.25   30.60
   2   2   0 1536.05   32.10
   2   2   0 1559.14   30.60
   2   2   0 1547.15   31.30
   2   2   0 1582.24   31.30
   2   2   0 1555.34   31.90
   2   2   0 1558.04   31.00
  -3  -2   0  430.56    8.50
  -3  -2   0  429.66    9.40
  -3  -2   0  408.86    9.30
  -3  -2   0  415.46    9.20
  -3  -2   0  433.16    9.80
  -3  -2   0  417.56    9.00
  -3  -2   0  422.66    9.30
  -3  -2   0  415.86    8.90
  -3  -2   0  405.56    9.60
  -3  -2   0  426.86    9.00
  -3  -2   0  415.26    9.20
  -3  -2   0  417.76    8.80
   3   2   0  431.66    9.30
   3   2   0  419.16    9.50
   3   2   0  398.56    9.70
   3   2   0  421.46    8.80
   3   2   0  417.06    9.10
   3   2   0  436.46    9.20
   3   2   0  422.16    8.50
   3   2   0  427.76    9.10
   3   2   0  421.06   10.20
   3   2   0  426.46    8.80
  -4  -2   0  921.81   20.20
  -4  -2   0  963.60   19.90
  -4  -2   0  975.60   21.00
  -4  -2   0  973.00   19.60
  -4  -2   0  974.90   20.50
  -4  -2   0  931.41   20.60
  -4  -2   0 1002.90   20.30
  -4  -2   0  955.60   21.20
  -4  -2   0  991.40   20.30
  -4  -2   0  985.30   20.70
  -4  -2   0  978.10   19.50
  -4  -2   0  991.40   19.90
   4   2   0  987.20   19.40
   4   2   0  936.21   20.60
   4   2   0  988.40   20.30
   4   2   0  984.70   19.60
   4   2   0  985.60   20.60
   4   2   0  996.70   20.30
   4   2   0  939.51   21.10
   4   2   0  975.30   19.90
   4   2   0  973.50   22.20
   4   2   0  987.90   19.60
  -5  -2   0  932.01   19.20
  -5  -2   0  892.61   20.30
  -5  -2   0  902.11   19.60
  -5  -2   0  897.61   18.80
  -5  -2   0  936.31   19.20
  -5  -2   0  938.81   18.50
  -5  -2   0  886.41   19.90
  -5  -2   0  933.81   19.70
  -5  -2   0  936.51   20.00
   5   2   0  932.41   18.80
   5   2   0  930.61   21.60
   5   2   0  916.21   20.10
   5   2   0  937.81   18.80
   5   2   0  924.41   19.00
   5   2   0  914.41   20.50
   5   2   0  937.41   18.70
   5   2   0  928.71   19.80
   5   2   0  931.21   19.60
  -6  -2   0    4.80    0.90
  -6  -2   0    3.30    0.80
  -6  -2   0    4.10    0.90
  -6  -2   0    4.00    0.90
  -6  -2   0    2.40    0.80
  -6  -2   0    3.40    1.00
  -6  -2   0    4.40    0.80
   6   2   0    4.30    0.80
   6   2   0    3.40    0.80
   6   2   0    5.90    1.20
   6   2   0    4.10    0.70
   6   2   0    4.00    0.80
   6   2   0    3.20    0.60
   6   2   0    2.60    1.10
   6   2   0    3.90    0.60
   6   2   0    1.40    0.90
  -7  -2   0    0.20    0.70
  -7  -2   0   -0.30    0.60
  -7  -2   0    0.20    0.70
  -7  -2   0    0.70    0.70
  -7  -2   0    0.00    0.60
  -7  -2   0    0.60    0.70
  -7  -2   0    2.10    1.00
   7   2   0    0.50    0.50
   7   2   0    0.20    0.60
   7   2   0    0.70    0.90
   7   2   0   -0.10    0.40
   7   2   0    0.60    1.00
   7   2   0    1.40    0.70
   7   2   0   -0.40    0.90
  -8  -2   0   38.50    2.80
  -8  -2   0   39.70    2.50
  -8  -2   0   37.80    2.40
  -8  -2   0   37.90    2.80
  -8  -2   0   45.70    2.50
  -8  -2   0   39.90    2.40
   8   2   0   41.10    3.30
   8   2   0   39.50    2.80
   8   2   0   46.80    2.60
   8   2   0   37.00    2.90
   8   2   0   38.50    1.60
  -9  -2   0    2.70    1.00
  -9  -2   0    2.40    1.20
  -9  -2   0    3.80    1.20
  -9  -2   0    2.20    1.10
  -9  -2   0    3.50    1.10
   9   2   0    0.00    1.20
   9   2   0   -0.80    1.10
   9   2   0    2.00    1.70
 -10  -2   0    2.20    1.20
 -10  -2   0    2.30    1.50
 -10  -2   0   -0.40    0.90
 -10  -2   0    2.40    1.10
 -10  -2   0   -0.10    1.00
  10   2   0    0.70    1.70
  10   2   0   -0.50    1.30
  10   2   0    3.20    1.50
 -11  -2   0   14.30    2.60
 -11  -2   0   18.80    2.30
 -11  -2   0   21.00    2.40
  11   2   0   22.50    3.40
  11   2   0   22.90    3.50
   9  -3   0    4.20    1.90
   9  -3   0    6.80    2.30
   9  -3   0    8.70    2.40
  -9   3   0    5.50    2.00
   8  -3   0   -0.80    1.30
   8  -3   0    0.40    1.20
   8  -3   0    1.20    1.70
  -8   3   0    1.70    1.50
  -8   3   0    2.60    1.30
  -8   3   0    0.20    1.20
  -8   3   0    2.90    1.50
   7  -3   0   42.90    3.20
   7  -3   0   50.39    3.70
   7  -3   0   50.99    3.00
   7  -3   0   49.70    3.50
  -7   3   0   50.29    3.30
  -7   3   0   56.09    3.70
  -7   3   0   54.29    3.50
  -7   3   0   48.50    3.40
   6  -3   0    5.80    1.50
   6  -3   0    1.70    1.40
   6  -3   0    1.20    1.20
   6  -3   0    3.00    1.10
  -6   3   0    2.30    1.10
  -6   3   0    1.90    1.10
  -6   3   0    2.40    1.10
  -6   3   0    1.60    1.20
   5  -3   0   98.59    4.60
   5  -3   0  107.99    3.50
   5  -3   0  107.09    2.80
   5  -3   0  112.69    4.20
   5  -3   0  107.29    4.50
   5  -3   0  108.79    4.70
   5  -3   0  112.69    4.40
   5  -3   0  105.49    4.40
  -5   3   0  113.69    4.40
  -5   3   0  104.89    3.50
  -5   3   0  104.79    4.40
  -5   3   0  103.59    4.30
  -5   3   0  105.19    4.40
  -5   3   0  111.79    2.70
  -5   3   0  109.39    4.50
   4  -3   0   75.59    2.10
   4  -3   0   72.89    3.50
   4  -3   0   73.49    3.20
   4  -3   0   71.99    3.40
   4  -3   0   78.89    2.80
   4  -3   0   75.99    1.90
   4  -3   0   75.29    3.30
   4  -3   0   74.09    3.40
  -4   3   0   74.69    3.40
  -4   3   0   72.79    3.40
  -4   3   0   72.09    3.30
  -4   3   0   74.19    2.80
  -4   3   0   64.79    3.10
  -4   3   0   68.59    3.30
   3  -3   0    6.20    1.20
   3  -3   0    6.70    0.90
   3  -3   0    6.30    0.40
   3  -3   0    4.40    1.00
   3  -3   0    6.50    0.60
   3  -3   0    6.30    1.00
   3  -3   0    6.10    1.20
   3  -3   0    6.30    1.10
  -3   3   0    7.00    1.00
  -3   3   0    5.40    1.10
  -3   3   0    6.40    1.10
  -3   3   0    7.70    1.20
  -3   3   0    7.30    1.20
  -3   3   0    7.50    1.20
   2  -3   0    0.40    0.70
   2  -3   0   -0.20    0.20
   2  -3   0   -0.60    0.60
   2  -3   0    0.10    0.60
   2  -3   0   -0.50    0.30
   2  -3   0    0.00    0.60
   2  -3   0   -0.10    0.60
   2  -3   0   -0.20    0.50
   2  -3   0   -1.40    0.50
  -2   3   0    0.00    0.60
  -2   3   0   -0.60    0.60
  -2   3   0   -0.80    0.50
  -2   3   0    0.30    0.70
  -2   3   0   -0.50    0.70
  -2   3   0   -0.40    0.60
  -2   3   0   -0.40    0.60
   1  -3   0   37.10    1.60
   1  -3   0   37.60    1.90
   1  -3   0   37.30    1.90
   1  -3   0   35.30    1.90
   1  -3   0   40.50    1.80
   1  -3   0   36.30    2.00
   1  -3   0   40.60    1.80
   1  -3   0   34.40    1.90
   1  -3   0   37.40    1.20
   1  -3   0   35.80    1.30
   1  -3   0   39.60    1.90
   1  -3   0   36.50    1.90
  -1   3   0   36.10    1.90
  -1   3   0   36.40    1.90
  -1   3   0   35.10    1.90
  -1   3   0   35.60    1.90
  -1   3   0   37.50    1.60
  -1   3   0   38.40    1.90
  -1   3   0   36.00    1.80
  -1   3   0   35.70    1.80
  -1   3   0   38.50    1.90
  -1   3   0   32.80    1.80
   0  -3   0  138.09    3.90
   0  -3   0  143.69    3.50
   0  -3   0  137.69    4.10
   0  -3   0  137.69    4.00
   0  -3   0  128.79    3.90
   0  -3   0  139.09    3.70
   0  -3   0  139.69    4.10
   0  -3   0  140.29    4.00
   0  -3   0  136.99    3.50
   0  -3   0  137.39    4.00
   0   3   0  142.89    3.70
   0   3   0  143.39    4.00
   0   3   0  137.59    4.00
   0   3   0  139.09    4.00
   0   3   0  139.89    3.40
   0   3   0  133.89    3.90
   0   3   0  142.99    4.10
   0   3   0  143.89    3.50
   0   3   0  136.99    4.00
   0   3   0  139.09    3.80
  -1  -3   0  142.89    4.10
  -1  -3   0  158.28    4.10
  -1  -3   0  158.58    4.30
  -1  -3   0  154.98    3.60
  -1  -3   0  153.38    4.00
  -1  -3   0  150.48    4.10
  -1  -3   0  156.68    4.00
  -1  -3   0  149.29    4.10
  -1  -3   0  158.08    4.20
  -1  -3   0  152.08    4.20
   1   3   0  150.18    4.00
   1   3   0  158.68    4.20
   1   3   0  151.68    3.70
   1   3   0  145.09    3.90
   1   3   0  154.18    4.20
   1   3   0  151.58    4.10
   1   3   0  143.59    4.10
   1   3   0  150.58    4.00
   1   3   0  152.28    4.10
   1   3   0  156.98    4.00
  -2  -3   0  265.07    5.50
  -2  -3   0  261.47    6.40
  -2  -3   0  271.37    6.30
  -2  -3   0  264.47    6.20
  -2  -3   0  268.57    6.40
  -2  -3   0  256.27    6.30
  -2  -3   0  258.47    6.50
  -2  -3   0  265.67    6.30
  -2  -3   0  272.77    6.60
  -2  -3   0  270.17    6.40
  -2  -3   0  273.47    6.30
   2   3   0  254.27    6.30
   2   3   0  268.27    6.40
   2   3   0  266.87    5.50
   2   3   0  259.07    6.30
   2   3   0  266.97    6.60
   2   3   0  271.57    5.60
   2   3   0  267.47    6.30
   2   3   0  265.57    6.10
   2   3   0  260.77    6.10
  -3  -3   0   16.40    1.10
  -3  -3   0   14.00    1.10
  -3  -3   0   15.40    1.10
  -3  -3   0   13.50    1.10
  -3  -3   0   17.80    1.50
  -3  -3   0   13.80    1.10
  -3  -3   0   18.20    1.20
  -3  -3   0   14.20    1.10
  -3  -3   0   16.10    0.70
   3   3   0   13.90    1.00
   3   3   0   14.60    1.00
   3   3   0   12.70    1.40
   3   3   0   16.00    1.20
   3   3   0   16.10    1.00
   3   3   0   15.90    1.40
   3   3   0   15.50    1.10
   3   3   0   14.70    1.20
   3   3   0   14.90    1.30
   3   3   0   14.50    1.10
  -4  -3   0 1166.78   24.20
  -4  -3   0 1099.99   24.10
  -4  -3   0 1111.59   24.70
  -4  -3   0 1182.68   23.70
  -4  -3   0 1167.58   24.60
  -4  -3   0 1140.39   24.60
  -4  -3   0 1180.28   23.20
  -4  -3   0 1193.48   22.70
  -4  -3   0 1139.09   23.60
  -4  -3   0 1183.98   23.70
   4   3   0 1171.18   24.10
   4   3   0 1175.18   26.20
   4   3   0 1198.18   23.40
   4   3   0 1172.58   24.00
   4   3   0 1122.39   25.10
   4   3   0 1165.18   23.30
   4   3   0 1159.78   24.30
  -5  -3   0  112.19    3.50
  -5  -3   0  111.39    3.40
  -5  -3   0  108.09    3.40
  -5  -3   0  107.39    3.90
  -5  -3   0  113.79    3.50
  -5  -3   0  111.49    3.10
  -5  -3   0  111.89    3.50
  -5  -3   0  114.49    3.50
  -5  -3   0  114.19    2.80
  -5  -3   0  112.39    3.10
   5   3   0  114.09    2.80
   5   3   0  110.79    3.40
   5   3   0  110.59    3.00
   5   3   0  112.49    3.40
   5   3   0  105.69    4.10
   5   3   0  105.99    4.30
   5   3   0  104.69    4.00
   5   3   0  114.89    3.00
   5   3   0  114.69    3.50
  -6  -3   0  228.18    6.80
  -6  -3   0  225.98    5.90
  -6  -3   0  227.78    5.40
  -6  -3   0  215.38    6.00
  -6  -3   0  217.18    6.10
  -6  -3   0  232.18    6.10
  -6  -3   0  229.58    5.80
  -6  -3   0  223.58    6.20
  -6  -3   0  229.68    5.30
   6   3   0  230.48    5.90
   6   3   0  232.38    5.30
   6   3   0  217.88    6.80
   6   3   0  218.18    7.20
   6   3   0  234.88    5.80
   6   3   0  230.68    6.10
   6   3   0  228.18    5.30
   6   3   0  226.68    5.30
   6   3   0  212.58    6.60
  -7  -3   0   61.19    2.80
  -7  -3   0   67.09    2.80
  -7  -3   0   63.19    1.80
  -7  -3   0   61.99    2.80
  -7  -3   0   60.29    3.30
  -7  -3   0   66.09    2.80
  -7  -3   0   62.29    2.40
  -7  -3   0   65.19    2.80
   7   3   0   61.99    2.80
   7   3   0   62.19    2.10
   7   3   0   62.09    3.40
   7   3   0   57.89    2.30
   7   3   0   61.29    3.30
   7   3   0   59.89    2.00
   7   3   0   66.19    2.50
   7   3   0   61.69    3.70
  -8  -3   0   35.00    2.70
  -8  -3   0   35.50    2.30
  -8  -3   0   37.60    2.30
  -8  -3   0   41.50    2.40
  -8  -3   0   36.20    2.40
  -8  -3   0   38.40    2.00
   8   3   0   37.10    2.30
   8   3   0   40.00    3.00
   8   3   0   40.10    1.50
   8   3   0   38.20    3.20
   8   3   0   38.10    3.10
  -9  -3   0  161.78    5.40
  -9  -3   0  156.28    4.90
  -9  -3   0  163.18    6.30
  -9  -3   0  156.28    5.30
  -9  -3   0  156.78    5.50
   9   3   0  154.78    6.40
   9   3   0  153.18    6.90
   9   3   0  155.88    6.20
 -10  -3   0    1.60    1.00
 -10  -3   0    1.10    1.00
 -10  -3   0    1.80    1.10
 -10  -3   0    1.60    1.30
  10   3   0    2.30    1.50
  10   3   0    0.80    1.60
  10   3   0   -0.40    1.50
 -11  -3   0   16.60    2.70
 -11  -3   0   16.30    2.10
 -11  -3   0   15.30    2.10
  11   3   0   21.80    3.00
  11   3   0   20.00    3.00
  11   3   0   13.50    2.80
   8  -4   0    8.60    2.30
   8  -4   0   12.10    2.60
   8  -4   0   10.20    2.40
  -8   4   0   12.40    2.30
  -8   4   0    6.50    1.80
  -8   4   0   11.40    2.20
  -8   4   0    8.00    2.10
   7  -4   0   53.69    4.00
   7  -4   0   56.89    4.00
   7  -4   0   55.89    3.40
  -7   4   0   56.69    3.70
  -7   4   0   63.39    4.00
  -7   4   0   63.59    4.00
  -7   4   0   60.49    4.00
   6  -4   0  126.89    5.00
   6  -4   0  124.99    5.50
   6  -4   0  133.59    5.80
   6  -4   0  130.69    5.70
  -6   4   0  134.09    5.50
  -6   4   0  132.19    5.60
  -6   4   0  127.69    5.50
  -6   4   0  127.89    5.40
   5  -4   0   25.00    2.80
   5  -4   0   26.20    2.70
   5  -4   0   23.90    2.60
  -5   4   0   20.30    2.20
  -5   4   0   24.50    2.50
  -5   4   0   19.30    2.30
  -5   4   0   25.20    1.90
  -5   4   0   24.60    2.50
   4  -4   0   33.00    2.90
   4  -4   0   26.70    2.60
   4  -4   0   29.00    2.30
   4  -4   0   23.80    2.40
   4  -4   0   28.50    1.10
   4  -4   0   29.90    2.70
  -4   4   0   31.90    2.50
  -4   4   0   28.90    2.60
  -4   4   0   31.30    2.80
  -4   4   0   31.80    2.40
  -4   4   0   26.10    2.00
  -4   4   0   31.50    2.70
   3  -4   0   19.00    2.00
   3  -4   0   15.30    1.80
   3  -4   0   15.70    1.80
   3  -4   0   16.40    1.90
   3  -4   0   17.90    0.90
   3  -4   0   19.00    1.90
  -3   4   0   17.70    1.70
  -3   4   0   18.70    1.90
  -3   4   0   18.60    2.00
  -3   4   0   21.00    2.00
  -3   4   0   17.50    1.90
  -3   4   0   17.00    1.90
   2  -4   0    3.10    1.00
   2  -4   0    4.40    1.00
   2  -4   0    4.40    1.10
   2  -4   0    3.70    0.60
   2  -4   0    5.90    1.20
   2  -4   0    4.60    1.10
  -2   4   0    3.60    1.00
  -2   4   0    4.60    1.00
  -2   4   0    4.00    1.00
  -2   4   0    3.80    1.00
  -2   4   0    5.70    1.10
  -2   4   0    5.30    1.10
   1  -4   0  195.08    5.60
   1  -4   0  186.38    5.50
   1  -4   0  201.18    4.50
   1  -4   0  197.48    5.10
   1  -4   0  201.68    5.70
   1  -4   0  193.68    5.80
   1  -4   0  196.98    4.70
   1  -4   0  194.78    5.80
   1  -4   0  176.28    5.60
  -1   4   0  186.58    5.60
  -1   4   0  187.88    5.40
  -1   4   0  195.58    5.80
  -1   4   0  197.08    5.80
  -1   4   0  199.88    5.10
  -1   4   0  196.08    5.50
  -1   4   0  187.28    5.50
   0  -4   0  297.07    7.70
   0  -4   0  307.77    8.00
   0  -4   0  313.47    7.80
   0  -4   0  309.97    7.10
   0  -4   0  324.67    7.40
   0  -4   0  305.77    7.90
   0  -4   0  305.97    7.90
   0  -4   0  308.07    7.80
   0  -4   0  305.37    7.10
   0  -4   0  316.57    8.00
   0   4   0  307.17    7.40
   0   4   0  299.57    7.80
   0   4   0  317.57    8.00
   0   4   0  318.27    7.10
   0   4   0  305.77    7.70
   0   4   0  315.77    7.90
   0   4   0  316.07    7.80
   0   4   0  312.57    7.20
   0   4   0  315.57    7.70
  -1  -4   0    0.50    0.60
  -1  -4   0    0.30    0.50
  -1  -4   0    1.40    0.50
  -1  -4   0    1.20    0.70
  -1  -4   0    1.50    0.70
  -1  -4   0    1.10    0.40
  -1  -4   0    0.90    0.60
  -1  -4   0    1.30    0.60
  -1  -4   0    1.40    0.70
  -1  -4   0   -0.60    0.60
  -1  -4   0   -0.50    0.60
   1   4   0    0.90    0.60
   1   4   0    1.30    0.60
   1   4   0    1.50    0.70
   1   4   0    1.90    0.80
   1   4   0    0.00    0.60
   1   4   0    0.90    0.60
   1   4   0    0.40    0.60
   1   4   0    0.80    0.60
   1   4   0    0.80    0.70
   1   4   0    0.90    0.60
   1   4   0    1.00    0.60
  -2  -4   0   63.89    2.50
  -2  -4   0   66.79    1.90
  -2  -4   0   60.79    2.50
  -2  -4   0   59.79    2.50
  -2  -4   0   64.89    2.60
  -2  -4   0   62.09    2.40
  -2  -4   0   65.89    2.40
  -2  -4   0   67.89    2.60
  -2  -4   0   64.49    2.50
  -2  -4   0   65.69    2.50
   2   4   0   61.49    1.90
   2   4   0   66.09    2.60
   2   4   0   64.89    2.50
   2   4   0   64.69    2.50
   2   4   0   63.79    2.60
   2   4   0   61.09    2.50
   2   4   0   61.79    2.60
   2   4   0   67.39    2.50
   2   4   0   62.49    2.40
  -3  -4   0    7.30    1.10
  -3  -4   0    6.40    1.00
  -3  -4   0    6.40    1.00
  -3  -4   0    3.30    0.80
  -3  -4   0    6.10    0.40
  -3  -4   0    5.70    0.90
  -3  -4   0    6.70    0.90
  -3  -4   0    6.00    1.00
  -3  -4   0    4.60    0.80
   3   4   0    5.10    0.80
   3   4   0    6.20    1.10
   3   4   0    6.20    1.10
   3   4   0    5.30    0.90
   3   4   0    5.60    0.50
   3   4   0    7.60    1.00
   3   4   0    6.50    0.90
   3   4   0    6.60    0.80
   3   4   0    5.70    1.10
  -4  -4   0  219.78    5.70
  -4  -4   0  219.98    5.80
  -4  -4   0  227.28    5.90
  -4  -4   0  237.48    5.80
  -4  -4   0  219.88    6.30
  -4  -4   0  224.38    5.90
  -4  -4   0  220.18    6.20
  -4  -4   0  231.88    5.80
  -4  -4   0  208.78    5.90
   4   4   0  225.08    5.80
   4   4   0  226.38    5.50
   4   4   0  238.08    6.70
   4   4   0  225.88    6.10
   4   4   0  226.38    5.40
   4   4   0  229.48    6.20
   4   4   0  226.58    5.90
   4   4   0  227.18    6.50
  -5  -4   0  138.89    4.20
  -5  -4   0  130.09    4.10
  -5  -4   0  135.89    3.90
  -5  -4   0  134.29    4.20
  -5  -4   0  139.69    4.10
  -5  -4   0  140.69    4.20
  -5  -4   0  147.59    3.40
  -5  -4   0  136.69    4.70
   5   4   0  135.59    4.20
   5   4   0  144.69    4.10
   5   4   0  138.79    3.70
   5   4   0  135.39    5.00
   5   4   0  136.19    4.60
   5   4   0  132.79    3.60
   5   4   0  141.39    4.20
   5   4   0  129.69    4.80
  -6  -4   0   91.49    3.30
  -6  -4   0   88.39    2.70
  -6  -4   0   87.69    3.30
  -6  -4   0   84.79    3.70
  -6  -4   0   93.09    3.00
  -6  -4   0   91.49    2.20
  -6  -4   0   86.89    3.20
  -6  -4   0   88.59    3.20
  -6  -4   0   94.89    3.40
   6   4   0   90.89    2.70
   6   4   0   96.39    3.20
   6   4   0   90.89    3.80
   6   4   0   90.99    4.00
   6   4   0   86.59    3.20
   6   4   0   91.69    2.70
   6   4   0   86.69    4.10
  -7  -4   0  206.08    6.00
  -7  -4   0  205.48    5.20
  -7  -4   0  210.98    6.10
  -7  -4   0  210.08    6.00
  -7  -4   0  210.38    6.10
  -7  -4   0  208.68    5.90
  -7  -4   0  220.38    5.50
  -7  -4   0  210.58    4.90
  -7  -4   0  198.58    6.70
   7   4   0  199.38    7.30
   7   4   0  195.38    5.60
   7   4   0  213.88    7.10
   7   4   0  207.08    4.90
   7   4   0  215.18    5.00
   7   4   0  209.18    6.80
   7   4   0  223.78    6.10
  -8  -4   0  168.88    5.50
  -8  -4   0  170.58    4.50
  -8  -4   0  163.68    5.30
  -8  -4   0  174.08    5.40
  -8  -4   0  169.68    5.50
  -8  -4   0  168.88    6.20
   8   4   0  168.58    6.90
   8   4   0  174.28    5.40
   8   4   0  174.88    4.00
   8   4   0  169.78    4.90
   8   4   0  160.98    6.30
   8   4   0  166.78    6.30
  -9  -4   0  125.19    4.60
  -9  -4   0  118.19    5.40
  -9  -4   0  131.79    4.80
  -9  -4   0  131.79    4.90
   9   4   0  120.69    6.10
   9   4   0  134.79    5.80
   9   4   0  129.59    5.70
 -10  -4   0   24.90    2.30
 -10  -4   0   29.30    3.30
 -10  -4   0   28.00    2.60
 -10  -4   0   24.80    2.40
  10   4   0   31.10    3.40
  10   4   0   32.80    3.40
  10   4   0   18.60    3.00
 -11  -4   0   -0.60    1.40
 -11  -4   0    1.30    1.10
 -11  -4   0   -0.70    0.90
  11   4   0    3.30    1.80
  11   4   0    2.80    1.50
  11   4   0   -1.60    1.20
   7  -5   0    1.70    1.60
   7  -5   0    3.00    1.90
   7  -5   0    1.60    1.30
  -7   5   0    3.30    1.70
  -7   5   0    2.60    1.70
  -7   5   0    3.10    1.50
  -7   5   0    0.30    1.30
   6  -5   0   45.00    3.50
   6  -5   0   54.09    3.40
   6  -5   0   50.59    3.80
   6  -5   0   46.60    3.60
  -6   5   0   48.60    3.60
  -6   5   0   46.20    3.60
  -6   5   0   47.80    3.50
  -6   5   0   47.40    3.60
   5  -5   0  104.79    4.90
   5  -5   0   96.09    4.80
   5  -5   0  100.89    4.90
  -5   5   0   92.69    4.60
  -5   5   0   94.09    4.70
  -5   5   0   92.19    4.60
  -5   5   0   95.59    4.70
   4  -5   0   11.10    1.80
   4  -5   0    9.00    1.80
   4  -5   0   11.40    1.90
   4  -5   0   14.20    2.10
  -4   5   0   14.70    1.80
  -4   5   0   12.40    2.00
  -4   5   0   11.50    1.90
  -4   5   0   10.20    1.80
  -4   5   0   14.70    2.00
   3  -5   0   50.79    3.00
   3  -5   0   44.00    1.60
   3  -5   0   45.90    2.80
   3  -5   0   42.70    2.90
   3  -5   0   49.10    3.00
   3  -5   0   46.00    2.90
  -3   5   0   38.40    2.80
  -3   5   0   38.10    2.80
  -3   5   0   41.60    2.80
  -3   5   0   44.10    2.60
  -3   5   0   43.30    2.90
  -3   5   0   43.10    2.80
   2  -5   0    4.90    1.30
   2  -5   0    1.30    0.90
   2  -5   0    2.10    1.00
   2  -5   0    2.70    0.60
   2  -5   0    3.30    1.00
   2  -5   0    2.40    1.00
  -2   5   0    2.40    1.00
  -2   5   0   -1.00    0.60
  -2   5   0    2.30    1.00
  -2   5   0    2.30    0.70
  -2   5   0    2.70    1.00
  -2   5   0    3.10    1.10
  -2   5   0    1.10    0.90
   1  -5   0  176.88    5.50
   1  -5   0  193.18    6.10
   1  -5   0  170.08    5.70
   1  -5   0  170.58    5.70
   1  -5   0  174.48    5.60
   1  -5   0  183.58    4.30
   1  -5   0  169.78    4.50
  -1   5   0  181.58    4.80
  -1   5   0  174.88    5.50
  -1   5   0  174.58    5.70
  -1   5   0  175.68    5.60
  -1   5   0  167.08    5.60
  -1   5   0  171.98    5.30
  -1   5   0  168.38    5.40
   0  -5   0   29.60    2.10
   0  -5   0   24.90    1.90
   0  -5   0   27.50    2.00
   0  -5   0   25.20    1.80
   0  -5   0   26.80    1.90
   0  -5   0   26.00    1.30
   0  -5   0   31.00    2.10
   0  -5   0   27.40    1.40
   0   5   0   25.10    1.90
   0   5   0   28.30    2.00
   0   5   0   25.50    2.00
   0   5   0   23.30    1.80
   0   5   0   27.80    1.50
   0   5   0   25.40    1.70
   0   5   0   28.00    1.90
  -1  -5   0  245.18    6.80
  -1  -5   0  240.28    6.60
  -1  -5   0  239.38    5.90
  -1  -5   0  242.68    6.70
  -1  -5   0  230.08    5.50
  -1  -5   0  222.48    6.50
  -1  -5   0  234.78    6.70
  -1  -5   0  234.08    6.50
   1   5   0  227.48    5.90
   1   5   0  232.88    6.10
   1   5   0  224.48    6.30
   1   5   0  244.08    6.70
   1   5   0  241.18    6.60
   1   5   0  242.48    6.70
   1   5   0  229.68    6.60
  -2  -5   0    1.00    0.80
  -2  -5   0    1.70    0.80
  -2  -5   0    1.60    0.70
  -2  -5   0    1.40    0.50
  -2  -5   0    2.80    0.80
  -2  -5   0    1.50    0.70
  -2  -5   0    1.20    0.80
  -2  -5   0    0.80    0.70
  -2  -5   0    1.60    0.80
   2   5   0    0.30    0.60
   2   5   0    0.90    0.70
   2   5   0    1.50    0.70
   2   5   0    0.70    0.50
   2   5   0    2.60    0.80
   2   5   0    1.40    0.90
   2   5   0    1.20    0.70
  -3  -5   0    0.30    0.60
  -3  -5   0   -0.10    0.60
  -3  -5   0   -0.20    0.30
  -3  -5   0    0.40    0.60
  -3  -5   0    1.10    0.60
  -3  -5   0   -0.80    0.50
  -3  -5   0   -0.40    0.60
  -3  -5   0    0.20    0.50
   3   5   0    0.00    0.60
   3   5   0    0.10    0.30
   3   5   0   -0.50    0.60
   3   5   0    1.00    0.60
   3   5   0    0.20    0.50
   3   5   0    0.90    0.80
   3   5   0    0.60    0.60
   3   5   0   -0.10    0.60
   3   5   0    0.00    0.40
  -4  -5   0   66.59    3.00
  -4  -5   0   68.69    2.80
  -4  -5   0   66.19    2.70
  -4  -5   0   62.09    2.70
  -4  -5   0   60.79    3.00
  -4  -5   0   64.39    2.80
  -4  -5   0   69.09    2.80
   4   5   0   63.29    3.10
   4   5   0   64.39    2.90
   4   5   0   67.89    2.70
   4   5   0   67.89    2.50
   4   5   0   71.49    3.20
   4   5   0   66.19    2.80
   4   5   0   66.29    1.70
  -5  -5   0   70.69    3.30
  -5  -5   0   83.29    3.10
  -5  -5   0   81.99    3.10
  -5  -5   0   78.89    3.40
  -5  -5   0   75.69    3.10
  -5  -5   0   76.09    3.00
  -5  -5   0   72.29    3.00
   5   5   0   76.49    3.60
   5   5   0   77.99    3.10
   5   5   0   78.59    3.60
   5   5   0   76.29    3.40
   5   5   0   75.89    3.20
   5   5   0   79.39    2.70
   5   5   0   85.99    3.10
  -6  -5   0  105.29    4.40
  -6  -5   0  114.69    3.90
  -6  -5   0  115.49    4.10
  -6  -5   0  109.99    3.90
  -6  -5   0  117.79    4.00
  -6  -5   0  116.39    4.00
  -6  -5   0  110.29    2.80
   6   5   0  106.09    4.70
   6   5   0  110.39    4.00
   6   5   0  116.49    3.80
   6   5   0  116.39    4.00
   6   5   0  111.29    3.40
   6   5   0  118.59    3.30
   6   5   0  115.89    4.50
   6   5   0  105.99    4.70
  -7  -5   0    5.80    1.10
  -7  -5   0    8.10    1.30
  -7  -5   0    6.20    1.40
  -7  -5   0    7.20    1.30
  -7  -5   0    8.70    1.30
  -7  -5   0    7.00    1.20
  -7  -5   0    7.70    0.90
   7   5   0    5.60    1.20
   7   5   0    6.90    0.90
   7   5   0    6.30    1.70
   7   5   0    7.60    0.90
   7   5   0    5.70    1.40
   7   5   0    5.30    1.50
   7   5   0    6.50    1.10
  -8  -5   0    2.10    1.20
  -8  -5   0    2.20    0.90
  -8  -5   0    3.00    1.00
  -8  -5   0    0.70    0.80
   8   5   0    2.10    0.50
   8   5   0    2.10    0.90
   8   5   0    1.80    1.30
   8   5   0    3.10    1.30
   8   5   0    2.10    1.30
  -9  -5   0    4.70    1.20
  -9  -5   0    5.20    1.20
  -9  -5   0    5.30    1.20
  -9  -5   0    4.60    1.60
   9   5   0    6.40    1.90
   9   5   0    4.10    1.50
   9   5   0    3.20    1.50
 -10  -5   0    3.10    1.60
 -10  -5   0    2.10    1.10
 -10  -5   0    3.80    1.20
 -10  -5   0    3.00    1.20
  10   5   0    1.50    1.60
  10   5   0    2.50    1.60
  10   5   0    2.00    1.60
 -11  -5   0   41.90    3.10
 -11  -5   0   40.20    4.00
 -11  -5   0   44.90    3.00
  11   5   0   49.60    3.90
  11   5   0   44.60    4.80
  11   5   0   30.60    3.60
   6  -6   0   -0.30    1.60
   6  -6   0    1.20    1.60
   6  -6   0   -0.10    1.10
   6  -6   0    0.20    1.30
  -6   6   0    0.90    1.50
  -6   6   0    1.80    1.60
  -6   6   0    1.80    1.40
  -6   6   0    0.30    1.40
   5  -6   0    1.10    1.50
   5  -6   0   -1.60    1.10
   5  -6   0   -2.20    1.00
   5  -6   0    0.10    1.30
  -5   6   0    2.10    1.60
  -5   6   0    0.50    1.30
  -5   6   0    1.40    1.30
  -5   6   0    0.70    1.40
   4  -6   0  241.08    8.50
   4  -6   0  248.58    8.50
   4  -6   0  248.38    8.10
   4  -6   0  254.47    8.40
  -4   6   0  235.68    8.20
  -4   6   0  241.98    8.40
  -4   6   0  237.18    8.10
  -4   6   0  255.47    8.10
   3  -6   0   38.50    3.10
   3  -6   0   35.40    2.80
   3  -6   0   36.20    2.80
   3  -6   0   37.50    3.00
  -3   6   0   38.20    3.00
  -3   6   0   34.90    2.60
  -3   6   0   38.30    3.00
  -3   6   0   38.10    3.00
  -3   6   0   39.90    2.90
   2  -6   0   10.50    1.80
   2  -6   0   10.10    1.80
   2  -6   0   17.40    1.20
   2  -6   0   18.70    2.20
   2  -6   0   13.30    1.80
   2  -6   0   14.30    2.00
  -2   6   0   13.30    2.00
  -2   6   0   14.80    2.00
  -2   6   0   13.70    1.90
  -2   6   0   15.70    2.10
  -2   6   0   14.30    2.00
   1  -6   0   64.29    2.50
   1  -6   0   62.99    3.40
   1  -6   0   62.59    3.30
   1  -6   0   60.19    3.30
   1  -6   0   59.19    3.30
   1  -6   0   61.39    3.40
  -1   6   0   63.69    3.20
  -1   6   0   63.19    3.10
  -1   6   0   57.29    3.20
  -1   6   0   63.09    3.30
  -1   6   0   62.89    3.40
   0  -6   0  288.77    8.00
   0  -6   0  281.87    8.30
   0  -6   0  276.87    8.30
   0  -6   0  281.17    8.30
   0  -6   0  299.17    8.30
   0  -6   0  287.27    8.20
   0  -6   0  290.77    6.90
   0   6   0  278.37    7.60
   0   6   0  288.47    8.20
   0   6   0  277.67    8.10
   0   6   0  283.57    8.00
   0   6   0  287.57    8.20
   0   6   0  293.17    7.20
  -1  -6   0   93.69    3.90
  -1  -6   0   94.29    3.90
  -1  -6   0   90.89    3.70
  -1  -6   0   96.69    4.00
  -1  -6   0   92.19    3.90
  -1  -6   0   95.99    2.80
  -1  -6   0   97.29    3.40
  -1  -6   0  104.49    4.00
   1   6   0   90.59    3.80
   1   6   0   96.39    3.80
   1   6   0   92.99    3.90
   1   6   0   97.89    3.40
   1   6   0  100.89    3.90
   1   6   0   95.39    3.40
  -2  -6   0  118.69    4.50
  -2  -6   0  128.29    4.60
  -2  -6   0  120.39    4.40
  -2  -6   0  130.99    4.50
  -2  -6   0  122.59    4.50
  -2  -6   0  121.59    4.40
  -2  -6   0  127.59    3.60
   2   6   0  121.19    3.70
   2   6   0  119.89    4.20
   2   6   0  118.49    4.60
   2   6   0  120.59    4.40
   2   6   0  118.79    4.20
   2   6   0  127.19    4.10
   2   6   0  126.19    4.40
  -3  -6   0   40.10    2.40
  -3  -6   0   42.30    2.50
  -3  -6   0   46.20    1.70
  -3  -6   0   48.40    2.50
  -3  -6   0   44.50    2.50
  -3  -6   0   46.70    2.70
  -3  -6   0   43.60    2.40
   3   6   0   44.60    2.40
   3   6   0   46.60    1.80
   3   6   0   42.20    2.30
   3   6   0   44.60    2.60
   3   6   0   48.00    2.50
   3   6   0   43.40    2.60
   3   6   0   45.50    2.50
  -4  -6   0   57.59    2.80
  -4  -6   0   61.79    1.60
  -4  -6   0   57.19    2.90
  -4  -6   0   62.69    3.10
  -4  -6   0   55.99    2.80
  -4  -6   0   55.89    2.90
   4   6   0   59.69    3.10
   4   6   0   60.49    1.80
   4   6   0   63.19    2.90
   4   6   0   59.39    3.00
   4   6   0   56.69    2.60
   4   6   0   64.89    3.10
   4   6   0   60.39    2.80
   4   6   0   58.99    3.00
  -5  -6   0    3.30    0.90
  -5  -6   0    4.30    1.20
  -5  -6   0    4.00    1.00
  -5  -6   0    5.30    1.00
  -5  -6   0    4.80    1.10
  -5  -6   0    5.40    1.30
  -5  -6   0    6.50    1.20
   5   6   0    3.60    0.90
   5   6   0    3.10    0.80
   5   6   0    3.90    1.20
   5   6   0    4.60    1.10
   5   6   0    3.70    1.10
   5   6   0    5.50    1.30
   5   6   0    5.20    0.90
  -6  -6   0   12.10    1.50
  -6  -6   0   11.00    1.50
  -6  -6   0   12.80    1.60
  -6  -6   0   10.60    1.70
  -6  -6   0   11.10    1.40
  -6  -6   0   10.90    1.60
  -6  -6   0   12.90    1.60
   6   6   0    9.70    1.30
   6   6   0   11.40    1.90
   6   6   0   10.90    1.60
   6   6   0   12.40    1.30
   6   6   0   13.60    2.00
   6   6   0   14.40    1.90
   6   6   0   12.70    1.40
  -7  -6   0    1.00    0.80
  -7  -6   0   -1.20    0.60
  -7  -6   0    1.20    1.00
  -7  -6   0    0.40    0.80
  -7  -6   0   -0.80    0.80
  -7  -6   0    0.20    0.70
   7   6   0    0.50    0.90
   7   6   0    0.00    0.90
   7   6   0    1.30    0.80
   7   6   0    0.70    0.90
   7   6   0   -0.50    1.20
   7   6   0    0.00    0.60
  -8  -6   0   70.09    3.90
  -8  -6   0   72.59    3.40
  -8  -6   0   75.09    3.40
  -8  -6   0   70.89    3.50
   8   6   0   72.29    4.30
   8   6   0   67.49    4.10
   8   6   0   69.09    4.00
   8   6   0   73.99    3.50
  -9  -6   0   85.79    3.90
  -9  -6   0   81.39    4.60
  -9  -6   0   94.49    4.00
  -9  -6   0   90.59    4.10
   9   6   0   77.99    4.90
   9   6   0   89.49    4.80
   9   6   0   88.29    4.90
   9   6   0   88.19    3.80
 -10  -6   0   17.10    2.00
 -10  -6   0   16.50    2.10
 -10  -6   0   10.60    2.20
 -10  -6   0   12.80    1.90
  10   6   0   21.70    3.30
  10   6   0   18.40    2.80
  10   6   0   19.80    3.00
 -11  -6   0    7.80    1.60
 -11  -6   0    6.40    1.90
 -11  -6   0    6.50    1.50
  11   6   0    8.20    2.40
  11   6   0    9.90    2.70
  11   6   0    9.80    2.30
   5  -7   0    1.00    1.50
   5  -7   0   -2.10    1.20
   5  -7   0    0.30    1.20
   5  -7   0    0.70    1.50
  -5   7   0    1.30    1.60
  -5   7   0    1.50    1.40
  -5   7   0   -0.20    1.30
  -5   7   0   -1.30    1.40
   4  -7   0   23.50    2.80
   4  -7   0   20.90    2.90
   4  -7   0   19.80    2.80
   4  -7   0   22.50    3.00
  -4   7   0   19.70    2.80
  -4   7   0   20.50    2.80
  -4   7   0   20.10    2.70
  -4   7   0   23.30    3.00
   3  -7   0   48.50    3.50
   3  -7   0   46.40    3.50
   3  -7   0   43.40    3.30
   3  -7   0   45.70    3.50
  -3   7   0   44.00    3.40
  -3   7   0   43.90    3.30
  -3   7   0   50.59    3.60
  -3   7   0   48.80    3.60
  -3   7   0   47.00    3.30
   2  -7   0   55.09    3.50
   2  -7   0   50.39    3.30
   2  -7   0   51.69    3.60
   2  -7   0   51.99    3.60
  -2   7   0   48.20    3.40
  -2   7   0   46.40    3.20
  -2   7   0   51.49    3.40
  -2   7   0   46.00    3.20
  -2   7   0   48.20    3.30
   1  -7   0   21.30    2.60
   1  -7   0   18.40    1.60
   1  -7   0   17.20    2.30
   1  -7   0   19.20    2.40
   1  -7   0   23.20    2.70
   1  -7   0   18.50    2.20
  -1   7   0   20.80    2.40
  -1   7   0   18.50    2.30
  -1   7   0   22.90    2.50
  -1   7   0   22.10    2.40
  -1   7   0   19.70    2.50
   0  -7   0  143.49    5.80
   0  -7   0  141.59    5.70
   0  -7   0  161.98    5.70
   0  -7   0  157.78    4.80
   0  -7   0  159.88    6.00
   0  -7   0  158.98    5.80
   0   7   0  149.69    5.70
   0   7   0  155.38    5.60
   0   7   0  152.08    5.70
   0   7   0  157.88    4.60
   0   7   0  143.59    5.10
   0   7   0  156.28    5.80
  -1  -7   0  161.88    5.90
  -1  -7   0  167.88    4.30
  -1  -7   0  169.08    6.10
  -1  -7   0  162.28    5.90
  -1  -7   0  176.58    6.00
  -1  -7   0  170.18    6.10
  -1  -7   0  162.78    5.70
   1   7   0  169.58    5.70
   1   7   0  165.48    5.90
   1   7   0  172.58    5.30
   1   7   0  173.98    6.00
   1   7   0  165.98    5.10
   1   7   0  166.18    6.00
  -2  -7   0  262.17    7.90
  -2  -7   0  276.87    8.10
  -2  -7   0  272.57    7.90
  -2  -7   0  271.47    6.40
  -2  -7   0  255.37    8.00
  -2  -7   0  264.57    8.10
  -2  -7   0  275.07    8.00
   2   7   0  277.07    7.70
   2   7   0  265.07    7.90
   2   7   0  267.67    7.50
   2   7   0  265.77    7.90
   2   7   0  259.27    6.90
   2   7   0  276.07    8.20
  -3  -7   0   43.10    2.60
  -3  -7   0   41.70    1.80
  -3  -7   0   43.10    2.70
  -3  -7   0   44.10    2.70
  -3  -7   0   44.80    2.80
  -3  -7   0   42.20    1.90
  -3  -7   0   47.30    2.90
  -3  -7   0   38.10    2.60
   3   7   0   40.80    2.60
   3   7   0   43.40    2.70
   3   7   0   38.20    2.40
   3   7   0   41.70    2.60
   3   7   0   48.20    2.50
   3   7   0   40.50    2.90
   3   7   0   44.10    2.00
  -4  -7   0   51.99    3.00
  -4  -7   0   49.90    2.90
  -4  -7   0   52.59    1.80
  -4  -7   0   52.89    2.90
  -4  -7   0   51.49    3.00
  -4  -7   0   53.59    3.10
   4   7   0   55.59    1.90
   4   7   0   57.69    3.00
   4   7   0   52.39    3.10
   4   7   0   51.39    2.80
   4   7   0   52.69    2.70
   4   7   0   53.89    3.10
   4   7   0   58.09    1.90
   4   7   0   49.30    2.90
  -5  -7   0  127.89    5.10
  -5  -7   0  133.69    4.90
  -5  -7   0  128.59    5.00
  -5  -7   0  133.29    4.80
  -5  -7   0  119.09    4.80
  -5  -7   0  125.99    4.70
   5   7   0  128.19    4.60
   5   7   0  131.59    5.10
   5   7   0  134.19    4.40
   5   7   0  115.59    4.60
   5   7   0  132.99    5.10
   5   7   0  128.09    5.20
  -6  -7   0  189.98    6.10
  -6  -7   0  188.18    6.30
  -6  -7   0  189.58    6.10
  -6  -7   0  185.48    6.60
  -6  -7   0  197.18    6.60
   6   7   0  196.68    6.10
   6   7   0  186.18    6.80
   6   7   0  185.38    6.80
   6   7   0  190.38    6.40
   6   7   0  178.68    5.40
  -7  -7   0   54.49    3.10
  -7  -7   0   51.19    3.00
  -7  -7   0   61.59    3.70
  -7  -7   0   55.19    3.40
  -7  -7   0   53.49    3.00
   7   7   0   53.89    2.40
   7   7   0   56.59    3.30
   7   7   0   56.79    3.70
   7   7   0   56.39    3.70
   7   7   0   52.79    2.90
  -8  -7   0   66.49    4.00
  -8  -7   0   64.69    3.30
  -8  -7   0   63.39    3.40
  -8  -7   0   62.89    3.40
  -8  -7   0   65.79    3.90
   8   7   0   70.09    4.40
   8   7   0   68.39    4.40
   8   7   0   54.49    3.30
   8   7   0   62.59    3.70
  -9  -7   0   44.20    3.00
  -9  -7   0   46.90    3.60
  -9  -7   0   50.99    3.20
  -9  -7   0   52.19    3.80
  -9  -7   0   45.30    2.90
   9   7   0   48.70    3.90
   9   7   0   45.50    3.80
   9   7   0   51.09    3.20
   9   7   0   46.90    3.60
 -10  -7   0   24.60    2.40
 -10  -7   0   22.60    2.90
 -10  -7   0   24.90    2.60
 -10  -7   0   21.50    2.50
  10   7   0   23.10    3.30
  10   7   0   20.20    2.90
  10   7   0   21.00    3.20
 -11  -7   0   74.59    4.10
 -11  -7   0   70.39    3.80
 -11  -7   0   68.29    4.90
  11   7   0   75.39    5.40
  11   7   0   76.29    5.00
  11   7   0   66.59    5.10
   4  -8   0   87.79    5.20
   4  -8   0   82.49    5.30
   4  -8   0   96.89    5.50
   4  -8   0   87.59    5.10
  -4   8   0   81.39    4.90
  -4   8   0   96.89    5.30
  -4   8   0   93.79    5.40
   3  -8   0   42.70    4.10
   3  -8   0   47.50    3.90
   3  -8   0   45.50    3.70
   3  -8   0   46.00    3.70
  -3   8   0   39.40    3.70
  -3   8   0   46.30    3.70
  -3   8   0   46.70    3.70
   2  -8   0  241.48    8.80
   2  -8   0  250.87    8.50
   2  -8   0  255.37    9.00
   2  -8   0  248.28    8.60
  -2   8   0  261.07    9.10
  -2   8   0  246.48    8.30
  -2   8   0  246.68    8.40
  -2   8   0  251.67    8.70
   1  -8   0   10.20    2.00
   1  -8   0    8.60    1.80
   1  -8   0    7.70    1.90
  -1   8   0    6.30    1.70
  -1   8   0    8.40    1.90
  -1   8   0    8.70    2.00
  -1   8   0    7.40    1.80
  -1   8   0   10.20    2.00
   0  -8   0   13.80    2.10
   0  -8   0   11.20    2.10
   0  -8   0    9.90    1.90
   0  -8   0   12.80    2.20
   0  -8   0   14.40    2.20
   0  -8   0   13.20    1.60
   0   8   0   15.30    2.10
   0   8   0   11.60    2.00
   0   8   0   12.00    1.90
   0   8   0   11.00    1.90
   0   8   0   10.90    2.00
  -1  -8   0  137.39    5.60
  -1  -8   0  134.29    5.70
  -1  -8   0  133.69    5.70
  -1  -8   0  133.89    5.30
  -1  -8   0  133.19    5.50
   1   8   0  131.99    4.60
   1   8   0  137.89    5.60
   1   8   0  125.99    5.30
   1   8   0  130.69    5.20
   1   8   0  137.79    5.70
   1   8   0  130.39    4.80
  -2  -8   0  165.78    6.30
  -2  -8   0  172.58    6.10
  -2  -8   0  156.98    6.20
  -2  -8   0  162.18    6.30
  -2  -8   0  168.58    6.20
   2   8   0  166.08    5.20
   2   8   0  172.88    6.20
   2   8   0  178.08    6.50
   2   8   0  174.68    5.90
   2   8   0  172.08    6.20
   2   8   0  170.48    5.70
  -3  -8   0   20.60    2.40
  -3  -8   0   17.70    2.30
  -3  -8   0   23.30    2.50
  -3  -8   0   21.10    2.30
  -3  -8   0   21.70    2.50
  -3  -8   0   24.20    1.40
   3   8   0   23.00    2.30
   3   8   0   22.90    2.00
   3   8   0   21.10    1.60
   3   8   0   19.50    2.20
   3   8   0   22.00    2.50
   3   8   0   23.60    2.30
  -4  -8   0    8.20    1.50
  -4  -8   0   10.00    1.80
  -4  -8   0    8.40    1.70
  -4  -8   0   11.20    1.80
  -4  -8   0   11.40    1.90
   4   8   0    8.60    1.80
   4   8   0   13.00    1.70
   4   8   0    8.90    1.60
   4   8   0   10.80    1.10
   4   8   0    9.80    1.10
   4   8   0    7.90    1.50
   4   8   0    9.80    1.80
  -5  -8   0   21.40    2.40
  -5  -8   0   18.80    2.40
  -5  -8   0   23.70    2.50
  -5  -8   0   18.40    2.30
  -5  -8   0   20.20    2.30
   5   8   0   23.00    2.40
   5   8   0   18.20    2.20
   5   8   0   18.50    2.40
   5   8   0   23.30    2.70
   5   8   0   19.70    2.00
  -6  -8   0    0.50    1.00
  -6  -8   0    0.80    1.10
  -6  -8   0    0.00    0.90
  -6  -8   0   -0.80    0.80
  -6  -8   0    0.50    1.00
   6   8   0    0.10    0.80
   6   8   0    0.50    1.00
   6   8   0    0.70    0.90
   6   8   0    0.10    1.10
   6   8   0    0.60    1.20
  -7  -8   0    2.00    1.20
  -7  -8   0    7.60    1.60
  -7  -8   0    7.30    1.60
  -7  -8   0    3.60    1.40
  -7  -8   0    4.70    1.30
   7   8   0    6.10    1.80
   7   8   0    6.60    1.10
   7   8   0    4.00    1.50
   7   8   0    6.10    1.60
  -8  -8   0   16.30    2.50
  -8  -8   0   15.00    2.10
  -8  -8   0   11.60    1.90
  -8  -8   0   14.80    2.10
  -8  -8   0   15.40    2.40
   8   8   0   15.30    2.50
   8   8   0   12.20    2.40
   8   8   0   14.80    2.20
  -9  -8   0   12.00    2.30
  -9  -8   0   11.10    1.80
  -9  -8   0    9.60    1.80
  -9  -8   0    9.70    1.80
  -9  -8   0    8.60    2.00
   9   8   0    5.90    2.20
   9   8   0   13.60    2.10
   9   8   0    7.40    2.20
 -10  -8   0    3.00    1.40
 -10  -8   0    3.50    1.70
 -10  -8   0    1.00    1.10
 -10  -8   0    3.80    1.80
 -10  -8   0    3.60    1.40
  10   8   0    2.20    1.80
  10   8   0    0.50    1.60
  10   8   0    3.10    1.60
   3  -9   0   20.90    3.10
   3  -9   0   26.10    3.60
   3  -9   0   15.90    2.60
   3  -9   0   19.00    3.00
  -3   9   0   21.80    3.00
   2  -9   0   31.30    3.50
   2  -9   0   27.60    3.40
   2  -9   0   27.20    3.30
   2  -9   0   21.70    3.00
  -2   9   0   32.60    3.70
  -2   9   0   26.10    3.00
  -2   9   0   27.30    3.30
   1  -9   0    0.50    1.30
   1  -9   0    1.60    1.50
   1  -9   0    2.30    1.40
  -1   9   0    0.10    1.30
  -1   9   0    0.70    1.30
  -1   9   0    0.50    1.20
   0  -9   0   52.89    3.90
   0  -9   0   47.00    3.80
   0  -9   0   50.79    3.80
   0  -9   0   45.40    3.40
   0   9   0   45.40    3.30
   0   9   0   47.60    3.70
   0   9   0   49.30    3.30
  -1  -9   0   42.40    3.40
  -1  -9   0   44.50    3.50
  -1  -9   0   39.80    3.30
  -1  -9   0   42.50    3.10
  -1  -9   0   34.00    3.40
   1   9   0   38.40    3.10
   1   9   0   39.40    2.80
   1   9   0   41.00    3.70
  -2  -9   0   17.80    2.50
  -2  -9   0   14.30    2.20
  -2  -9   0   17.80    2.50
  -2  -9   0   13.60    2.20
  -2  -9   0   16.40    2.40
   2   9   0   16.10    1.90
   2   9   0   14.40    2.10
   2   9   0   15.10    2.30
   2   9   0   17.90    2.10
  -3  -9   0    0.50    1.10
  -3  -9   0    1.60    1.30
  -3  -9   0    0.50    1.10
  -3  -9   0    0.40    1.00
  -3  -9   0   -1.60    1.10
   3   9   0    0.90    1.40
   3   9   0   -0.30    1.00
   3   9   0    0.10    1.10
   3   9   0    0.40    1.00
   3   9   0    0.00    0.70
  -4  -9   0   39.10    3.10
  -4  -9   0   37.70    3.10
  -4  -9   0   44.60    3.10
  -4  -9   0   37.80    3.10
  -4  -9   0   38.20    3.10
   4   9   0   43.50    3.00
   4   9   0   37.70    3.00
   4   9   0   37.30    2.80
   4   9   0   39.90    3.10
   4   9   0   42.00    3.30
  -5  -9   0  344.27   10.40
  -5  -9   0  361.16   10.70
  -5  -9   0  350.86   10.90
  -5  -9   0  361.86   10.40
  -5  -9   0  330.97   10.30
   5   9   0  361.26    9.70
   5   9   0  354.96   10.30
   5   9   0  350.76   10.70
   5   9   0  370.26   10.60
   5   9   0  360.36   10.70
  -6  -9   0   68.49    4.30
  -6  -9   0   71.39    3.90
  -6  -9   0   69.49    4.00
  -6  -9   0   64.89    3.90
  -6  -9   0   67.69    3.90
   6   9   0   65.99    3.30
   6   9   0   66.09    3.90
   6   9   0   69.69    3.80
   6   9   0   61.49    4.10
   6   9   0   70.39    4.20
  -7  -9   0   16.20    2.40
  -7  -9   0   14.20    2.20
  -7  -9   0   15.50    2.40
  -7  -9   0   13.60    2.20
  -7  -9   0   18.30    2.30
   7   9   0   18.30    1.90
   7   9   0   15.60    2.50
   7   9   0   18.20    2.60
   7   9   0   18.30    2.60
  -8  -9   0   54.49    3.90
  -8  -9   0   56.49    3.50
  -8  -9   0   52.49    3.50
  -8  -9   0   54.59    3.90
  -8  -9   0   50.39    3.50
   8   9   0   48.10    3.90
   8   9   0   57.79    3.90
   8   9   0   56.39    4.20
  -9  -9   0   24.40    3.10
  -9  -9   0   26.20    3.30
  -9  -9   0   23.90    2.70
  -9  -9   0   29.60    3.00
  -9  -9   0   20.60    2.50
   9   9   0   26.70    3.10
   9   9   0   24.80    3.40
   9   9   0   29.60    3.80
 -10  -9   0   29.20    3.60
 -10  -9   0   27.90    2.90
 -10  -9   0   35.70    3.50
 -10  -9   0   30.10    3.10
 -10  -9   0   34.50    3.90
  10   9   0   32.80    4.10
  10   9   0   25.20    3.70
   1 -10   0    1.70    1.60
   1 -10   0    0.30    1.50
   1 -10   0    3.30    1.60
   1 -10   0    2.60    1.80
  -1  10   0    4.20    1.90
  -1  10   0    1.60    1.50
  -1  10   0    2.20    1.40
   0 -10   0    9.80    2.30
   0 -10   0   16.10    2.60
   0 -10   0   20.80    3.10
   0 -10   0   14.30    2.60
   0  10   0   14.50    2.30
   0  10   0   12.10    2.50
   0  10   0   11.80    2.20
  -1 -10   0   -0.70    1.30
  -1 -10   0    2.40    1.50
  -1 -10   0    3.10    1.50
  -1 -10   0    1.70    1.40
   1  10   0    3.00    1.30
   1  10   0    1.70    1.40
   1  10   0    2.60    1.50
  -2 -10   0    1.10    1.50
  -2 -10   0    2.70    1.70
  -2 -10   0    1.70    1.40
  -2 -10   0    2.50    1.50
  -2 -10   0    3.50    1.60
   2  10   0    2.70    1.60
   2  10   0    2.60    1.50
   2  10   0    1.80    1.20
   2  10   0    3.20    1.50
  -3 -10   0    1.90    1.40
  -3 -10   0    0.40    1.20
  -3 -10   0   -0.10    1.30
  -3 -10   0    0.90    1.40
  -3 -10   0    2.10    1.50
   3  10   0    0.50    1.40
   3  10   0    0.70    1.20
   3  10   0   -0.40    1.50
   3  10   0    3.60    1.50
  -4 -10   0   18.40    2.50
  -4 -10   0   19.90    2.70
  -4 -10   0   18.90    2.70
  -4 -10   0   31.00    3.40
  -4 -10   0   17.40    2.60
   4  10   0   21.40    2.60
   4  10   0   21.10    2.70
   4  10   0   23.20    2.90
   4  10   0   21.60    3.20
  -5 -10   0    2.50    1.50
  -5 -10   0    4.10    1.70
  -5 -10   0    5.10    1.70
  -5 -10   0    3.40    1.50
  -5 -10   0    5.20    1.70
   5  10   0    5.50    1.70
   5  10   0    3.10    1.40
   5  10   0    6.20    2.00
   5  10   0    9.10    1.80
   5  10   0    4.30    1.60
  -6 -10   0   59.19    4.00
  -6 -10   0   68.49    4.10
  -6 -10   0   70.29    4.50
  -6 -10   0   65.39    4.10
  -6 -10   0   68.79    4.20
   6  10   0   62.89    4.20
   6  10   0   64.59    4.30
   6  10   0   60.19    3.40
   6  10   0   60.59    3.90
  -7 -10   0    5.70    1.90
  -7 -10   0    5.00    1.70
  -7 -10   0    5.10    1.50
  -7 -10   0    5.30    1.70
  -7 -10   0    5.00    1.70
   7  10   0    6.20    2.00
   7  10   0    1.80    1.50
   7  10   0    2.10    1.70
  -8 -10   0    3.40    1.70
  -8 -10   0    1.50    1.30
  -8 -10   0    2.10    1.70
  -8 -10   0    2.00    1.30
  -8 -10   0    2.50    1.60
   8  10   0    2.80    1.70
   8  10   0    5.40    2.00
   8  10   0    2.40    1.60
  -9 -10   0    1.00    1.30
  -9 -10   0    1.00    1.30
  -9 -10   0    1.30    1.30
  -9 -10   0    1.00    1.40
  -9 -10   0   -1.30    1.20
   9  10   0   -0.90    1.50
   9  10   0    0.70    1.60
   9  10   0   -0.90    1.60
  -2 -11   0  203.98    8.40
  -2 -11   0  198.98    8.40
  -2 -11   0  201.58    7.90
  -2 -11   0  210.28    8.30
   2  11   0  194.18    7.60
   2  11   0  189.68    8.30
  -3 -11   0  183.38    7.40
  -3 -11   0  190.28    8.30
  -3 -11   0  183.98    7.70
  -3 -11   0  172.68    7.60
  -3 -11   0  174.38    7.60
   3  11   0  178.08    7.90
   3  11   0  188.98    7.70
   3  11   0  175.58    7.00
  -4 -11   0    1.60    1.60
  -4 -11   0    0.80    1.40
  -4 -11   0    1.70    1.50
  -4 -11   0    1.30    1.50
  -4 -11   0    1.30    1.50
   4  11   0   -0.60    1.30
   4  11   0    2.20    1.40
   4  11   0    0.90    1.60
   4  11   0    1.10    1.70
  -5 -11   0   71.89    4.60
  -5 -11   0   87.29    5.10
  -5 -11   0   83.59    5.00
  -5 -11   0   78.09    4.90
  -5 -11   0   81.29    4.90
   5  11   0   79.39    5.10
   5  11   0   86.29    4.40
   5  11   0   93.29    5.00
  -6 -11   0   10.70    2.40
  -6 -11   0    6.40    1.70
  -6 -11   0   10.20    2.20
  -6 -11   0    8.40    2.20
  -6 -11   0   10.10    2.20
   6  11   0   10.20    2.30
   6  11   0    9.50    1.90
   6  11   0    9.10    2.50
  -7 -11   0    4.20    1.80
  -7 -11   0    3.40    1.70
  -7 -11   0   -0.60    1.30
  -7 -11   0    3.30    1.60
  -7 -11   0    0.30    1.40
   7  11   0   -0.50    1.40
   7  11   0    1.90    1.60
   7  11   0    5.80    2.10
   6  11  -1   18.30    3.10
   6  11  -1   22.20    3.20
  -6 -11   1   19.30    3.10
  -6 -11   1   21.20    3.10
  -6 -11   1   20.70    3.10
  -6 -11   1   19.00    3.00
  -6 -11   1   19.50    2.70
   5  11  -1    8.00    2.20
   5  11  -1   14.00    2.20
   5  11  -1   10.00    2.60
  -5 -11   1   10.30    2.40
  -5 -11   1   10.20    2.20
  -5 -11   1    9.00    2.20
  -5 -11   1   13.90    2.60
  -5 -11   1   13.70    2.70
   4  11  -1    2.30    1.90
   4  11  -1    4.10    1.70
   4  11  -1    2.50    1.40
  -4 -11   1    6.10    1.90
  -4 -11   1    3.80    1.80
  -4 -11   1    3.00    1.60
  -4 -11   1    3.40    1.70
  -4 -11   1    2.00    1.70
   3  11  -1    0.60    1.30
   3  11  -1    1.20    1.70
   3  11  -1   -0.50    1.50
  -3 -11   1    0.50    1.50
  -3 -11   1    1.60    1.40
  -3 -11   1   -1.40    1.30
  -3 -11   1   -0.80    1.30
  -3 -11   1    0.40    1.30
   2  11  -1    5.90    2.20
  -2 -11   1    8.50    2.20
  -2 -11   1    6.10    2.20
  -2 -11   1    6.20    2.10
   8  10  -1   15.10    2.70
   8  10  -1   16.70    2.90
   8  10  -1   15.30    2.80
  -8 -10   1   17.30    2.90
  -8 -10   1   17.20    2.60
  -8 -10   1   17.00    2.80
  -8 -10   1   17.40    2.40
  -8 -10   1   14.90    2.50
   7  10  -1   -1.60    1.30
   7  10  -1   -1.50    1.10
   7  10  -1    0.70    1.50
  -7 -10   1    0.20    1.40
  -7 -10   1    0.20    1.10
  -7 -10   1   -0.40    1.10
  -7 -10   1   -1.10    1.20
  -7 -10   1    0.90    1.30
   6  10  -1   15.60    2.60
   6  10  -1   12.20    2.50
   6  10  -1   19.70    2.70
   6  10  -1   17.50    2.00
  -6 -10   1   16.80    2.70
  -6 -10   1   14.30    2.30
  -6 -10   1   12.00    2.10
  -6 -10   1   12.40    2.30
  -6 -10   1   11.70    2.20
   5  10  -1   22.80    2.40
   5  10  -1   24.20    2.80
   5  10  -1   24.30    3.40
   5  10  -1   28.50    3.30
  -5 -10   1   17.00    2.60
  -5 -10   1   26.40    3.20
  -5 -10   1   27.20    3.20
  -5 -10   1   27.50    3.30
  -5 -10   1   24.40    2.80
   4  10  -1  387.66   11.80
   4  10  -1  412.76   12.60
   4  10  -1  423.26   11.20
   4  10  -1  401.56   12.00
  -4 -10   1  398.36   12.10
  -4 -10   1  398.26   12.30
  -4 -10   1  395.26   12.10
  -4 -10   1  427.86   12.40
  -4 -10   1  408.86   12.40
   3  10  -1   65.19    4.30
   3  10  -1   68.39    4.60
   3  10  -1   66.79    3.90
   3  10  -1   69.19    4.00
  -3 -10   1   71.39    4.50
  -3 -10   1   69.29    4.50
  -3 -10   1   71.09    4.50
  -3 -10   1   67.59    4.40
  -3 -10   1   65.29    4.30
   2  10  -1    2.60    1.60
   2  10  -1    4.20    1.70
   2  10  -1    4.10    1.50
   2  10  -1    2.40    1.40
  -2 -10   1    6.20    1.90
  -2 -10   1    5.40    1.80
  -2 -10   1    6.20    1.90
  -2 -10   1    5.90    1.90
  -2 -10   1    2.10    1.50
   1  10  -1   -0.30    1.10
   1  10  -1    0.90    1.50
   1  10  -1   -2.40    1.20
   1  10  -1    0.10    1.10
  -1 -10   1    2.60    1.60
  -1 -10   1   -1.10    1.30
  -1 -10   1   -0.30    1.10
  -1 -10   1    0.30    1.60
   0  10  -1   -1.40    1.10
   0  10  -1   -2.90    1.10
   0  10  -1    1.60    1.60
   0  10  -1    1.10    1.60
   0 -10   1   -1.20    1.20
   0 -10   1   -2.60    1.00
   0 -10   1   -1.10    1.20
   0 -10   1    0.50    1.50
  -1  10  -1   36.30    4.00
  -1  10  -1   36.40    3.70
   1 -10   1   36.30    4.20
   1 -10   1   38.00    3.90
   9   9  -1   26.70    3.50
   9   9  -1   18.40    3.20
   9   9  -1   24.40    3.10
  -9  -9   1   24.70    2.70
  -9  -9   1   24.40    2.80
  -9  -9   1   25.80    3.20
  -9  -9   1   19.80    2.50
  -9  -9   1   23.20    3.10
   8   9  -1   17.30    2.90
   8   9  -1   17.70    2.70
   8   9  -1   15.10    2.70
  -8  -9   1   19.90    2.70
  -8  -9   1   22.60    2.70
  -8  -9   1   19.90    2.50
  -8  -9   1   18.30    2.40
  -8  -9   1   20.30    2.90
   7   9  -1   86.49    4.90
   7   9  -1   82.19    4.70
   7   9  -1   90.69    5.20
  -7  -9   1   88.89    4.80
  -7  -9   1   85.89    4.40
  -7  -9   1   84.49    4.40
  -7  -9   1   86.59    4.40
  -7  -9   1   83.49    4.80
   6   9  -1   10.00    2.00
   6   9  -1   10.30    2.10
   6   9  -1   11.90    2.20
   6   9  -1   11.00    1.50
  -6  -9   1   10.10    1.80
  -6  -9   1   11.00    2.10
  -6  -9   1   12.80    2.10
  -6  -9   1    8.60    1.70
  -6  -9   1   12.00    2.10
   5   9  -1   73.49    4.00
   5   9  -1   80.49    4.60
   5   9  -1   76.89    4.20
   5   9  -1   73.99    3.60
   5   9  -1   77.49    4.30
  -5  -9   1   70.59    4.20
  -5  -9   1   70.69    4.10
  -5  -9   1   77.69    4.20
  -5  -9   1   73.89    4.10
  -5  -9   1   76.79    4.10
   4   9  -1  201.68    7.30
   4   9  -1  195.58    6.50
   4   9  -1  203.58    7.10
   4   9  -1  195.58    7.00
   4   9  -1  198.68    7.60
  -4  -9   1  200.78    7.50
  -4  -9   1  204.78    7.30
  -4  -9   1  198.58    7.30
  -4  -9   1  209.88    7.40
  -4  -9   1  204.38    7.30
   3   9  -1  177.18    6.80
   3   9  -1  187.08    6.70
   3   9  -1  190.68    7.30
   3   9  -1  180.88    5.60
   3   9  -1  185.58    6.40
  -3  -9   1  188.18    7.00
  -3  -9   1  182.28    7.10
  -3  -9   1  205.88    7.30
  -3  -9   1  185.48    7.00
  -3  -9   1  178.28    7.00
   2   9  -1  176.48    6.40
   2   9  -1  184.48    7.20
   2   9  -1  187.98    6.40
   2   9  -1  182.88    5.90
   2   9  -1  185.58    7.00
  -2  -9   1  176.88    6.90
  -2  -9   1  182.78    7.10
  -2  -9   1  168.68    6.90
  -2  -9   1  189.88    7.00
  -2  -9   1  191.18    7.20
   1   9  -1   37.10    3.60
   1   9  -1   38.50    2.80
   1   9  -1   43.70    3.20
   1   9  -1   40.60    3.30
  -1  -9   1   42.40    3.40
  -1  -9   1   32.70    3.40
  -1  -9   1   38.90    3.70
  -1  -9   1   42.60    3.50
  -1  -9   1   38.40    2.70
  -1  -9   1   43.80    3.50
   0   9  -1    1.50    1.20
   0   9  -1   -1.00    1.20
   0   9  -1   -0.10    1.20
   0   9  -1   -0.90    1.20
   0  -9   1    0.50    1.30
   0  -9   1   -0.10    1.00
   0  -9   1    0.00    1.30
   0  -9   1    1.90    1.30
  -1   9  -1   -1.70    0.90
  -1   9  -1    2.20    1.50
  -1   9  -1   -0.40    1.20
  -1   9  -1   -0.60    1.00
   1  -9   1    0.80    1.40
   1  -9   1   -0.70    1.10
   1  -9   1   -3.20    1.20
  -2   9  -1   34.00    3.60
  -2   9  -1   26.60    3.10
  -2   9  -1   31.10    3.50
  -2   9  -1   26.00    3.30
   2  -9   1   29.50    3.60
   2  -9   1   30.80    3.70
   2  -9   1   31.50    3.50
   2  -9   1   30.90    3.80
  10   8  -1    2.20    1.80
  10   8  -1   -1.10    1.60
 -10  -8   1    2.30    1.20
 -10  -8   1    3.60    1.70
 -10  -8   1    0.50    1.00
 -10  -8   1    3.20    1.50
   9   8  -1   32.70    3.30
   9   8  -1   33.30    4.00
   9   8  -1   32.80    3.90
  -9  -8   1   32.10    3.50
  -9  -8   1   36.20    2.70
  -9  -8   1   33.00    3.00
  -9  -8   1   26.70    2.70
  -9  -8   1   26.30    3.10
   8   8  -1   54.89    4.10
   8   8  -1   52.19    4.10
   8   8  -1   61.29    3.80
  -8  -8   1   56.79    3.30
  -8  -8   1   52.89    3.80
  -8  -8   1   55.29    3.40
  -8  -8   1   55.99    3.40
  -8  -8   1   64.19    4.00
   7   8  -1  203.38    7.90
   7   8  -1  206.48    7.90
   7   8  -1  217.58    7.50
  -7  -8   1  201.48    7.50
  -7  -8   1  212.88    6.90
  -7  -8   1  213.38    6.90
  -7  -8   1  197.08    7.30
  -7  -8   1  210.78    7.10
   6   8  -1   14.40    2.20
   6   8  -1   14.40    1.60
   6   8  -1   15.80    2.40
   6   8  -1   12.70    2.20
   6   8  -1   15.70    2.00
  -6  -8   1   14.20    2.00
  -6  -8   1   17.30    2.10
  -6  -8   1   17.10    2.30
  -6  -8   1   13.60    2.00
  -6  -8   1   12.70    2.10
   5   8  -1  283.57    7.70
   5   8  -1  258.17    8.20
   5   8  -1  296.07    9.20
   5   8  -1  293.77    9.10
   5   8  -1  284.27    9.00
  -5  -8   1  282.67    8.80
  -5  -8   1  289.07    9.00
  -5  -8   1  285.07    8.70
  -5  -8   1  281.27    8.50
  -5  -8   1  279.77    8.40
   4   8  -1   95.99    4.50
   4   8  -1   85.99    4.50
   4   8  -1   89.79    4.20
   4   8  -1   87.89    3.70
   4   8  -1   86.79    3.10
   4   8  -1   80.89    4.00
   4   8  -1   89.59    3.00
  -4  -8   1   89.59    4.20
  -4  -8   1   88.29    4.10
  -4  -8   1   89.19    4.30
  -4  -8   1   86.59    4.40
  -4  -8   1   81.39    4.20
   3   8  -1   34.90    2.10
   3   8  -1   35.70    2.80
   3   8  -1   33.80    3.30
   3   8  -1   34.00    2.70
   3   8  -1   38.50    2.60
   3   8  -1   40.60    2.70
  -3  -8   1   35.30    2.80
  -3  -8   1   29.40    2.80
  -3  -8   1   37.40    2.80
  -3  -8   1   32.60    2.70
  -3  -8   1   37.60    2.80
   2   8  -1   66.79    3.50
   2   8  -1   62.79    2.90
   2   8  -1   67.99    3.40
   2   8  -1   57.09    3.70
   2   8  -1   68.19    3.70
  -2  -8   1   67.19    3.80
  -2  -8   1   65.09    3.80
  -2  -8   1   62.39    3.70
  -2  -8   1   59.29    3.70
  -2  -8   1   64.79    3.80
   1   8  -1  342.37    9.80
   1   8  -1  344.47   10.30
   1   8  -1  347.27    9.30
   1   8  -1  346.77    9.30
  -1  -8   1  374.66   10.70
  -1  -8   1  349.17   10.30
  -1  -8   1  350.86   10.20
  -1  -8   1  343.07   10.60
  -1  -8   1  352.06   10.50
   0   8  -1    7.10    1.60
   0   8  -1    4.20    1.40
   0   8  -1    4.50    1.40
   0  -8   1    7.50    1.30
   0  -8   1    3.60    1.50
   0  -8   1    3.30    1.50
   0  -8   1    6.40    1.70
   0  -8   1    3.20    1.30
   0  -8   1    6.40    1.70
  -1   8  -1  208.78    7.60
  -1   8  -1  215.48    7.20
  -1   8  -1  195.58    7.20
   1  -8   1  195.58    7.60
   1  -8   1  203.08    7.80
   1  -8   1  199.48    7.40
   1  -8   1  216.58    7.60
  -2   8  -1   49.90    3.60
  -2   8  -1   52.49    3.90
  -2   8  -1   47.80    3.60
   2  -8   1   53.39    3.70
   2  -8   1   47.80    3.60
   2  -8   1   51.99    3.90
   2  -8   1   49.40    3.80
  -3   8  -1  137.79    6.00
  -3   8  -1  137.99    6.40
  -3   8  -1  137.79    6.20
  -3   8  -1  142.29    6.20
   3  -8   1  140.09    6.30
   3  -8   1  140.49    6.40
   3  -8   1  140.69    6.60
   3  -8   1  141.59    6.50
  -4   8  -1    1.90    1.50
  -4   8  -1    2.40    1.50
  -4   8  -1    0.40    1.60
  -4   8  -1    0.60    1.70
   4  -8   1    2.20    1.60
   4  -8   1    2.10    1.60
   4  -8   1    3.60    1.80
   4  -8   1    1.50    1.70
  11   7  -1    2.70    2.00
  11   7  -1   -0.20    1.60
  11   7  -1    2.90    1.70
 -11  -7   1    3.00    1.70
 -11  -7   1    4.50    1.90
  10   7  -1   62.59    4.90
  10   7  -1   64.69    4.70
  10   7  -1   73.69    4.60
 -10  -7   1   55.59    3.40
 -10  -7   1   61.99    3.40
 -10  -7   1   62.09    4.40
 -10  -7   1   63.89    4.30
   9   7  -1   22.90    3.00
   9   7  -1   18.40    2.30
   9   7  -1   21.10    3.20
   9   7  -1   20.10    3.00
  -9  -7   1   18.50    2.20
  -9  -7   1   16.90    2.00
  -9  -7   1   22.40    2.80
  -9  -7   1   18.80    2.80
  -9  -7   1   17.00    2.10
   8   7  -1   -1.60    1.00
   8   7  -1    0.90    1.10
   8   7  -1    0.60    1.30
   8   7  -1   -0.70    1.30
  -8  -7   1   -0.60    0.80
  -8  -7   1   -0.30    0.80
  -8  -7   1   -0.30    0.80
  -8  -7   1    0.60    1.10
  -8  -7   1    0.70    1.20
   7   7  -1   52.49    3.80
   7   7  -1   56.39    2.20
   7   7  -1   53.39    3.40
   7   7  -1   53.59    3.70
  -7  -7   1   62.59    3.20
  -7  -7   1   57.89    3.20
  -7  -7   1   56.89    3.00
  -7  -7   1   50.49    3.40
  -7  -7   1   51.79    3.50
   6   7  -1   14.00    2.10
   6   7  -1   14.70    1.80
   6   7  -1   17.90    2.40
   6   7  -1   15.10    1.40
   6   7  -1   14.30    2.30
  -6  -7   1   19.00    2.00
  -6  -7   1   14.60    2.00
  -6  -7   1   15.50    1.90
  -6  -7   1   17.80    2.00
  -6  -7   1   14.50    2.10
   5   7  -1  339.57    9.30
   5   7  -1  345.07   10.30
   5   7  -1  335.57    9.90
   5   7  -1  357.26    8.70
   5   7  -1  352.26   10.30
   5   7  -1  352.66    7.70
  -5  -7   1  348.77   10.00
  -5  -7   1  355.66    9.50
  -5  -7   1  346.07    9.90
  -5  -7   1  355.06    9.50
  -5  -7   1  349.67    9.70
  -5  -7   1  366.36    9.50
   4   7  -1   41.60    2.90
   4   7  -1   41.80    2.80
   4   7  -1   43.80    2.50
   4   7  -1   39.50    3.00
   4   7  -1   36.70    2.50
   4   7  -1   42.10    1.80
   4   7  -1   41.40    2.30
  -4  -7   1   40.30    2.60
  -4  -7   1   40.90    2.70
  -4  -7   1   37.30    2.60
  -4  -7   1   36.90    2.50
  -4  -7   1   38.90    2.80
  -4  -7   1   41.20    2.60
  -4  -7   1   39.00    1.60
   3   7  -1   80.89    3.60
   3   7  -1   72.89    3.90
   3   7  -1   73.49    3.60
   3   7  -1   77.29    3.50
   3   7  -1   74.69    2.70
   3   7  -1   79.29    3.60
   3   7  -1   80.79    3.40
  -3  -7   1   74.49    3.70
  -3  -7   1   74.29    2.60
  -3  -7   1   78.09    2.40
  -3  -7   1   78.09    3.70
  -3  -7   1   76.39    3.70
  -3  -7   1   84.49    3.70
  -3  -7   1   76.89    3.70
  -3  -7   1   82.89    3.80
   2   7  -1    2.30    1.00
   2   7  -1    3.00    1.20
   2   7  -1    2.30    1.00
   2   7  -1    0.30    0.90
   2   7  -1    2.20    0.90
   2   7  -1    2.20    1.00
  -2  -7   1    2.90    1.20
  -2  -7   1    1.30    1.00
  -2  -7   1    3.20    1.20
  -2  -7   1    2.30    1.10
  -2  -7   1    2.90    1.20
  -2  -7   1    1.10    0.90
   1   7  -1   67.69    3.10
   1   7  -1   75.09    3.20
   1   7  -1   78.29    3.60
   1   7  -1   72.19    3.70
   1   7  -1   73.59    3.70
  -1  -7   1   78.99    3.80
  -1  -7   1   72.69    3.60
  -1  -7   1   71.19    3.80
  -1  -7   1   76.19    3.80
  -1  -7   1   69.49    3.70
  -1  -7   1   81.79    3.90
   0   7  -1   -0.20    0.90
   0   7  -1    0.10    0.80
   0   7  -1    1.00    0.90
   0   7  -1    0.60    1.10
   0  -7   1    0.50    0.70
   0  -7   1   -1.30    0.80
   0  -7   1    0.00    0.80
   0  -7   1    1.00    1.00
   0  -7   1    0.20    1.00
   0  -7   1   -0.30    1.00
  -1   7  -1  116.79    4.90
  -1   7  -1  133.09    5.10
  -1   7  -1  123.29    5.20
  -1   7  -1  125.39    5.30
   1  -7   1  130.79    4.20
   1  -7   1  121.89    5.40
   1  -7   1  123.89    5.20
   1  -7   1  118.99    5.30
   1  -7   1  120.79    5.30
   1  -7   1  115.79    5.20
  -2   7  -1   46.70    3.40
  -2   7  -1   55.29    3.40
  -2   7  -1   45.30    3.30
  -2   7  -1   48.60    3.30
   2  -7   1   54.49    3.60
   2  -7   1   53.29    3.70
   2  -7   1   50.19    3.50
   2  -7   1   49.60    3.40
   2  -7   1   54.99    3.60
  -3   7  -1   54.29    3.60
  -3   7  -1   58.39    3.70
  -3   7  -1   64.29    4.10
  -3   7  -1   56.29    3.80
   3  -7   1   52.09    3.60
   3  -7   1   50.89    3.70
   3  -7   1   59.49    3.90
   3  -7   1   50.69    3.80
  -4   7  -1    2.70    1.60
  -4   7  -1    2.20    1.50
  -4   7  -1    4.20    1.70
  -4   7  -1    2.50    1.50
   4  -7   1    4.70    1.70
   4  -7   1    3.30    1.70
   4  -7   1    1.80    1.50
   4  -7   1    3.90    1.60
  -5   7  -1   68.29    4.50
  -5   7  -1   64.49    4.40
  -5   7  -1   71.19    4.50
   5  -7   1   76.79    4.90
   5  -7   1   63.59    4.60
   5  -7   1   74.19    4.80
  11   6  -1   14.40    2.90
  11   6  -1   14.80    2.70
  11   6  -1   16.50    3.20
 -11  -6   1   12.10    1.90
 -11  -6   1   14.30    2.60
 -11  -6   1   13.00    1.80
  10   6  -1   12.80    2.60
  10   6  -1   11.80    2.50
  10   6  -1   15.70    2.60
 -10  -6   1   11.70    2.40
 -10  -6   1    9.20    1.70
 -10  -6   1   11.90    1.70
   9   6  -1   45.10    3.70
   9   6  -1   45.10    3.40
   9   6  -1   48.50    2.90
   9   6  -1   50.29    4.00
  -9  -6   1   49.90    3.00
  -9  -6   1   48.20    3.50
  -9  -6   1   51.09    3.00
  -9  -6   1   46.50    2.70
   8   6  -1    6.40    1.80
   8   6  -1    8.20    1.60
   8   6  -1    4.30    1.50
   8   6  -1    5.60    1.90
  -8  -6   1    7.50    1.40
  -8  -6   1    8.80    1.90
  -8  -6   1    5.80    1.60
  -8  -6   1    7.20    1.30
  -8  -6   1    9.00    1.40
   7   6  -1    9.10    2.00
   7   6  -1   10.00    1.90
   7   6  -1    9.50    1.30
   7   6  -1   11.40    2.00
   7   6  -1    9.40    1.60
   7   6  -1   10.40    0.90
  -7  -6   1    7.90    1.30
  -7  -6   1   10.10    1.40
  -7  -6   1    8.40    1.70
  -7  -6   1    7.50    1.30
  -7  -6   1   11.30    1.50
  -7  -6   1   10.50    1.80
   6   6  -1   45.20    2.40
   6   6  -1   47.20    3.20
   6   6  -1   43.30    2.30
   6   6  -1   45.60    1.90
   6   6  -1   44.00    1.90
   6   6  -1   54.49    3.00
   6   6  -1   44.30    3.10
  -6  -6   1   43.70    2.50
  -6  -6   1   44.80    2.80
  -6  -6   1   46.90    2.50
  -6  -6   1   40.60    2.40
  -6  -6   1   48.10    2.60
  -6  -6   1   46.30    2.50
  -6  -6   1   42.70    2.90
   5   6  -1  384.86    8.00
   5   6  -1  375.46    9.40
   5   6  -1  364.86   10.40
   5   6  -1  362.26   10.50
   5   6  -1  370.36   10.00
   5   6  -1  372.86    8.80
   5   6  -1  367.56    9.40
  -5  -6   1  361.66   10.10
  -5  -6   1  376.36    9.60
  -5  -6   1  382.76    9.60
  -5  -6   1  369.36    9.40
  -5  -6   1  394.96    9.50
  -5  -6   1  367.56    9.70
  -5  -6   1  360.06   10.00
   4   6  -1   56.69    3.20
   4   6  -1   57.89    3.20
   4   6  -1   58.99    3.10
   4   6  -1   59.79    2.70
   4   6  -1   55.99    2.00
   4   6  -1   56.09    2.50
   4   6  -1   57.89    2.70
  -4  -6   1   54.79    2.90
  -4  -6   1   59.19    2.80
  -4  -6   1   53.69    2.70
  -4  -6   1   58.29    1.70
  -4  -6   1   59.29    2.80
  -4  -6   1   59.99    2.80
  -4  -6   1   56.79    3.00
  -4  -6   1   53.49    2.80
   3   6  -1   12.50    1.50
   3   6  -1   12.40    1.70
   3   6  -1   11.40    1.10
   3   6  -1   12.80    1.40
   3   6  -1   13.00    1.00
   3   6  -1   13.70    1.70
   3   6  -1   11.60    1.50
   3   6  -1   11.00    1.60
  -3  -6   1   12.10    1.00
  -3  -6   1   13.60    1.70
  -3  -6   1   12.90    1.60
  -3  -6   1   10.70    1.40
  -3  -6   1   11.70    1.50
  -3  -6   1   11.20    1.40
  -3  -6   1   10.10    1.50
   2   6  -1  122.99    4.30
   2   6  -1  116.89    4.40
   2   6  -1  119.39    4.20
   2   6  -1  123.29    4.30
   2   6  -1  117.99    3.70
   2   6  -1  117.19    4.10
  -2  -6   1  121.69    4.50
  -2  -6   1  120.89    4.40
  -2  -6   1  120.89    3.00
  -2  -6   1  115.19    4.40
  -2  -6   1  125.79    4.60
  -2  -6   1  118.69    4.50
  -2  -6   1  121.19    4.40
  -2  -6   1  120.59    3.60
   1   6  -1    4.00    1.10
   1   6  -1    4.00    1.20
   1   6  -1    4.00    1.00
   1   6  -1    4.20    1.20
   1   6  -1    4.00    1.10
   1   6  -1    3.00    0.90
  -1  -6   1    2.80    1.00
  -1  -6   1    2.30    1.00
  -1  -6   1    3.80    1.10
  -1  -6   1    1.70    1.00
  -1  -6   1    4.60    1.20
  -1  -6   1    4.50    1.00
   0   6  -1   43.70    2.80
   0   6  -1   45.40    2.80
   0   6  -1   44.50    2.70
   0   6  -1   46.30    2.60
   0   6  -1   46.40    2.20
   0   6  -1   46.30    2.80
   0  -6   1   42.90    2.80
   0  -6   1   54.29    3.00
   0  -6   1   51.39    2.90
   0  -6   1   44.10    2.80
   0  -6   1   52.39    2.20
   0  -6   1   48.60    2.80
   0  -6   1   46.30    2.30
   0  -6   1   42.40    2.70
  -1   6  -1  298.47    8.70
  -1   6  -1  321.77    8.70
  -1   6  -1  323.17    7.50
  -1   6  -1  329.27    9.30
  -1   6  -1  326.17    9.10
  -1   6  -1  319.67    9.20
   1  -6   1  312.17    9.20
   1  -6   1  312.97    9.10
   1  -6   1  305.97    9.20
   1  -6   1  327.07    9.40
   1  -6   1  322.07    9.10
   1  -6   1  316.97    7.90
  -2   6  -1  192.48    6.50
  -2   6  -1  186.18    6.60
  -2   6  -1  193.18    6.70
  -2   6  -1  184.28    6.30
   2  -6   1  195.18    6.70
   2  -6   1  200.08    5.20
   2  -6   1  190.98    6.80
   2  -6   1  190.78    6.80
   2  -6   1  202.08    6.80
   2  -6   1  181.08    6.50
  -3   6  -1   44.50    3.10
  -3   6  -1   42.70    3.20
  -3   6  -1   46.60    3.20
  -3   6  -1   36.80    2.90
   3  -6   1   43.50    3.10
   3  -6   1   43.50    3.30
   3  -6   1   45.30    3.20
   3  -6   1   47.30    3.20
   3  -6   1   40.50    3.00
  -4   6  -1   91.29    4.80
  -4   6  -1  101.99    4.90
  -4   6  -1   96.19    4.70
  -4   6  -1   88.99    4.60
   4  -6   1   96.29    4.70
   4  -6   1   90.79    4.80
   4  -6   1  101.09    5.10
   4  -6   1  106.99    5.10
  -5   6  -1   -1.70    0.90
  -5   6  -1   -1.30    1.10
  -5   6  -1    0.20    1.10
  -5   6  -1   -0.70    1.20
   5  -6   1    1.50    1.40
   5  -6   1   -0.70    1.00
   5  -6   1   -1.30    1.30
   5  -6   1    0.20    1.20
  -6   6  -1   44.00    4.10
  -6   6  -1   58.89    4.10
  -6   6  -1   45.30    3.60
  -6   6  -1   49.80    4.00
   6  -6   1   49.60    3.70
   6  -6   1   55.39    4.30
   6  -6   1   48.50    4.00
   6  -6   1   49.20    4.50
  11   5  -1    5.50    2.20
  11   5  -1    0.30    1.70
  11   5  -1    4.90    2.10
 -11  -5   1    3.70    1.30
 -11  -5   1    4.60    1.30
 -11  -5   1    3.50    1.70
  10   5  -1    5.60    1.80
  10   5  -1    4.10    2.00
  10   5  -1    1.90    1.50
 -10  -5   1    5.30    1.40
 -10  -5   1    4.60    1.30
 -10  -5   1    7.30    2.00
   9   5  -1   29.20    3.10
   9   5  -1   30.90    3.60
   9   5  -1   31.90    3.50
  -9  -5   1   27.60    2.20
  -9  -5   1   27.40    2.20
  -9  -5   1   26.50    2.10
  -9  -5   1   31.10    3.10
   8   5  -1  107.79    5.00
   8   5  -1  102.99    4.10
   8   5  -1  115.99    5.30
   8   5  -1   96.79    5.20
  -8  -5   1  113.69    4.10
  -8  -5   1  111.79    5.00
  -8  -5   1  117.39    4.10
  -8  -5   1  114.89    4.30
   7   5  -1    4.90    1.20
   7   5  -1    6.00    1.60
   7   5  -1    8.30    1.20
   7   5  -1    6.00    1.60
   7   5  -1    6.90    1.60
  -7  -5   1    8.60    1.60
  -7  -5   1    8.10    1.20
  -7  -5   1    8.50    1.30
  -7  -5   1    6.80    1.20
  -7  -5   1    6.30    1.10
   6   5  -1   -0.50    0.70
   6   5  -1    0.90    0.40
   6   5  -1    0.80    0.40
   6   5  -1    0.60    0.60
   6   5  -1    0.20    0.80
   6   5  -1   -0.70    0.90
   6   5  -1    1.00    1.00
  -6  -5   1    0.90    0.70
  -6  -5   1    1.30    0.50
  -6  -5   1    1.40    0.90
  -6  -5   1    0.70    0.70
  -6  -5   1    0.00    0.60
  -6  -5   1    0.80    0.60
  -6  -5   1    1.10    0.90
  -6  -5   1    0.60    0.60
   5   5  -1   52.99    2.30
   5   5  -1   50.29    3.00
   5   5  -1   54.39    2.00
   5   5  -1   55.49    2.40
   5   5  -1   51.29    2.80
   5   5  -1   49.20    2.60
   5   5  -1   50.99    1.90
   5   5  -1   47.20    3.00
  -5  -5   1   49.00    2.40
  -5  -5   1   47.10    2.70
  -5  -5   1   49.90    2.30
  -5  -5   1   51.19    2.40
  -5  -5   1   46.20    2.70
  -5  -5   1   54.09    2.50
  -5  -5   1   51.79    2.40
   4   5  -1  162.28    5.20
   4   5  -1  165.68    3.90
   4   5  -1  155.78    4.40
   4   5  -1  171.68    4.80
   4   5  -1  162.28    5.50
   4   5  -1  156.28    5.40
   4   5  -1  165.38    4.80
  -4  -5   1  169.28    3.50
  -4  -5   1  157.98    4.90
  -4  -5   1  149.99    4.80
  -4  -5   1  156.28    5.20
  -4  -5   1  164.48    4.80
  -4  -5   1  158.38    5.20
   3   5  -1  489.85   11.60
   3   5  -1  500.65   10.50
   3   5  -1  518.65   12.50
   3   5  -1  496.85   12.10
   3   5  -1  501.95   10.70
   3   5  -1  506.05   11.20
   3   5  -1  494.25   11.20
   3   5  -1  486.55   12.20
   3   5  -1  512.95   11.80
  -3  -5   1  510.25   11.90
  -3  -5   1  504.55   11.60
  -3  -5   1  491.25   11.70
  -3  -5   1  482.55   12.00
  -3  -5   1  510.55   11.70
  -3  -5   1  493.45   12.00
  -3  -5   1  487.35   11.90
  -3  -5   1  504.05   10.40
   2   5  -1   66.39    2.30
   2   5  -1   59.59    2.80
   2   5  -1   65.29    2.80
   2   5  -1   64.79    2.60
   2   5  -1   65.39    2.80
   2   5  -1   64.39    2.80
  -2  -5   1   67.39    2.80
  -2  -5   1   63.59    2.90
  -2  -5   1   66.09    2.90
  -2  -5   1   64.39    2.90
  -2  -5   1   67.29    2.80
  -2  -5   1   56.19    2.70
  -2  -5   1   61.69    2.70
  -2  -5   1   66.69    2.20
   1   5  -1   71.79    2.80
   1   5  -1   66.79    2.90
   1   5  -1   65.69    2.50
   1   5  -1   68.79    2.80
   1   5  -1   70.19    3.20
   1   5  -1   67.49    2.90
  -1  -5   1   67.09    3.00
  -1  -5   1   60.59    2.90
  -1  -5   1   70.39    3.00
  -1  -5   1   64.39    2.90
  -1  -5   1   65.59    2.50
  -1  -5   1   68.19    1.70
  -1  -5   1   69.29    2.70
  -1  -5   1   69.59    3.00
  -1  -5   1   59.39    2.80
   0   5  -1    9.80    1.40
   0   5  -1   14.70    1.60
   0   5  -1   15.50    1.70
   0   5  -1   12.70    1.60
   0   5  -1   14.10    1.30
   0   5  -1    9.50    1.30
   0  -5   1   14.00    1.70
   0  -5   1   10.60    1.40
   0  -5   1   14.10    1.60
   0  -5   1   11.60    1.50
   0  -5   1   10.20    1.40
   0  -5   1   12.00    1.50
  -1   5  -1   29.20    1.40
  -1   5  -1   29.10    2.10
  -1   5  -1   31.60    2.20
  -1   5  -1   24.00    1.90
  -1   5  -1   26.70    2.10
  -1   5  -1   28.00    2.10
  -1   5  -1   29.80    2.20
   1  -5   1   26.30    2.10
   1  -5   1   30.30    2.20
   1  -5   1   28.40    2.20
   1  -5   1   27.50    1.60
   1  -5   1   32.20    1.50
   1  -5   1   25.60    2.00
   1  -5   1   26.70    2.10
  -2   5  -1   57.19    3.20
  -2   5  -1   54.79    3.00
  -2   5  -1   56.79    2.90
  -2   5  -1   54.49    3.10
  -2   5  -1   60.19    3.10
   2  -5   1   63.89    3.20
   2  -5   1   59.59    3.20
   2  -5   1   60.29    3.20
   2  -5   1   61.09    2.00
   2  -5   1   64.89    3.30
   2  -5   1   59.29    2.30
   2  -5   1   61.49    3.30
  -3   5  -1   21.60    2.30
  -3   5  -1   24.90    2.40
  -3   5  -1   22.70    2.30
  -3   5  -1   23.60    2.50
   3  -5   1   19.60    2.30
   3  -5   1   23.90    1.40
   3  -5   1   28.70    2.70
   3  -5   1   27.50    2.60
   3  -5   1   25.30    2.50
   3  -5   1   22.60    2.40
  -4   5  -1    2.50    1.40
  -4   5  -1   -0.10    0.90
  -4   5  -1    1.30    1.00
  -4   5  -1    0.60    1.10
   4  -5   1    0.90    1.20
   4  -5   1    1.50    1.20
   4  -5   1    3.10    1.40
   4  -5   1    1.00    1.10
  -5   5  -1    4.90    1.60
  -5   5  -1    8.40    1.80
  -5   5  -1    5.40    1.80
  -5   5  -1    7.00    1.70
   5  -5   1    8.30    2.00
   5  -5   1    6.70    1.60
   5  -5   1    7.80    1.80
  -6   5  -1    5.70    1.60
  -6   5  -1    6.50    1.80
  -6   5  -1    6.60    1.90
  -6   5  -1    7.90    1.70
   6  -5   1    5.30    1.70
   6  -5   1    9.50    2.20
   6  -5   1    8.10    1.80
   6  -5   1    8.50    2.00
  -7   5  -1   51.39    4.10
  -7   5  -1   49.20    4.00
  -7   5  -1   52.39    4.00
  -7   5  -1   54.09    4.00
   7  -5   1   42.80    4.10
   7  -5   1   47.60    3.80
   7  -5   1   46.40    3.50
  11   4  -1    1.90    1.80
  11   4  -1   -0.20    1.60
  11   4  -1    0.70    1.70
 -11  -4   1    1.70    1.10
 -11  -4   1   -0.60    1.00
 -11  -4   1   -1.80    1.40
  10   4  -1    8.20    2.20
  10   4  -1    9.80    2.20
  10   4  -1    6.60    2.20
 -10  -4   1    6.20    1.40
 -10  -4   1    9.70    2.20
 -10  -4   1    9.50    1.60
   9   4  -1   19.60    2.80
   9   4  -1   22.10    2.80
   9   4  -1   19.50    2.90
  -9  -4   1   26.50    2.10
  -9  -4   1   18.70    2.50
  -9  -4   1   25.00    2.20
  -9  -4   1   24.40    2.20
   8   4  -1  192.78    5.60
   8   4  -1  191.68    7.00
   8   4  -1  201.88    7.60
   8   4  -1  184.68    7.00
  -8  -4   1  198.38    6.00
  -8  -4   1  192.38    5.90
  -8  -4   1  198.98    5.70
  -8  -4   1  189.38    4.90
  -8  -4   1  190.68    5.70
  -8  -4   1  196.78    6.90
   7   4  -1   22.00    2.40
   7   4  -1   22.20    1.40
   7   4  -1   16.90    2.30
   7   4  -1   21.10    1.70
   7   4  -1   21.40    2.30
  -7  -4   1   22.80    1.70
  -7  -4   1   17.40    1.70
  -7  -4   1   20.40    1.40
  -7  -4   1   24.30    1.70
  -7  -4   1   21.00    1.60
  -7  -4   1   22.20    1.70
  -7  -4   1   19.10    1.10
  -7  -4   1   21.60    1.50
  -7  -4   1   18.20    2.20
   6   4  -1    6.60    1.50
   6   4  -1    6.70    1.10
   6   4  -1    9.50    0.60
   6   4  -1    6.20    1.30
   6   4  -1   10.20    1.20
   6   4  -1    6.90    1.40
   6   4  -1    9.40    0.60
  -6  -4   1    9.20    1.20
  -6  -4   1    8.30    1.10
  -6  -4   1    7.50    1.00
  -6  -4   1    8.50    0.60
  -6  -4   1    6.60    1.00
  -6  -4   1   10.00    1.60
  -6  -4   1    9.30    1.00
  -6  -4   1    7.40    1.00
  -6  -4   1    8.70    1.20
   5   4  -1   24.60    1.80
   5   4  -1   19.50    2.00
   5   4  -1   24.70    1.10
   5   4  -1   24.20    1.40
   5   4  -1   21.20    2.00
   5   4  -1   22.80    1.50
   5   4  -1   20.80    2.10
   5   4  -1   22.50    1.10
  -5  -4   1   25.40    1.50
  -5  -4   1   27.10    1.60
  -5  -4   1   24.80    1.90
  -5  -4   1   24.10    0.80
  -5  -4   1   26.60    1.60
  -5  -4   1   24.50    1.20
  -5  -4   1   24.50    1.50
  -5  -4   1   23.80    1.50
  -5  -4   1   20.80    1.50
   4   4  -1  104.79    2.90
   4   4  -1  108.79    2.80
   4   4  -1  105.09    3.20
   4   4  -1  106.09    3.30
   4   4  -1  108.39    2.90
   4   4  -1   97.89    3.90
   4   4  -1  105.79    3.70
   4   4  -1   98.49    3.70
   4   4  -1   99.89    3.90
  -4  -4   1   98.49    3.30
  -4  -4   1  104.39    3.30
  -4  -4   1  109.89    3.30
  -4  -4   1  103.69    2.70
  -4  -4   1  106.49    3.40
  -4  -4   1  100.59    3.40
  -4  -4   1  102.79    3.30
  -4  -4   1   98.69    3.70
  -4  -4   1  106.59    3.40
  -4  -4   1  107.09    3.80
   3   4  -1 1439.76   30.70
   3   4  -1 1506.05   32.70
   3   4  -1 1469.45   29.70
   3   4  -1 1478.15   29.40
   3   4  -1 1491.45   30.50
   3   4  -1 1498.55   29.60
   3   4  -1 1496.85   31.00
   3   4  -1 1441.96   31.50
  -3  -4   1 1520.25   28.90
  -3  -4   1 1511.65   30.50
  -3  -4   1 1419.16   29.90
  -3  -4   1 1428.06   30.80
  -3  -4   1 1445.16   31.10
  -3  -4   1 1484.75   29.90
  -3  -4   1 1455.15   30.60
  -3  -4   1 1514.55   31.10
  -3  -4   1 1465.15   31.10
   2   4  -1  126.09    3.90
   2   4  -1  128.69    3.90
   2   4  -1  135.99    4.20
   2   4  -1  125.69    4.10
   2   4  -1  123.99    3.30
   2   4  -1  130.39    4.00
   2   4  -1  125.29    3.70
   2   4  -1  124.09    3.90
   2   4  -1  128.79    4.10
  -2  -4   1  126.69    3.90
  -2  -4   1  125.89    4.00
  -2  -4   1  130.09    3.30
  -2  -4   1  134.19    3.90
  -2  -4   1  121.89    3.80
  -2  -4   1  128.09    4.10
  -2  -4   1  130.09    4.00
  -2  -4   1  121.49    3.90
  -2  -4   1  128.49    4.10
   1   4  -1 1387.96   28.60
   1   4  -1 1361.36   27.90
   1   4  -1 1361.76   28.70
   1   4  -1 1359.66   28.50
   1   4  -1 1382.76   29.00
   1   4  -1 1325.77   27.40
   1   4  -1 1384.16   29.00
   1   4  -1 1381.66   27.90
   1   4  -1 1358.76   28.50
  -1  -4   1 1303.17   28.60
  -1  -4   1 1383.06   27.90
  -1  -4   1 1376.16   27.40
  -1  -4   1 1399.56   29.00
  -1  -4   1 1361.06   28.50
  -1  -4   1 1338.57   29.10
  -1  -4   1 1337.87   28.10
  -1  -4   1 1316.87   28.70
  -1  -4   1 1381.76   28.50
   0   4  -1    4.90    1.00
   0   4  -1    4.30    0.90
   0   4  -1    2.40    0.90
   0   4  -1    4.40    0.80
   0   4  -1    2.20    0.80
   0   4  -1    2.30    0.70
   0   4  -1    4.20    0.90
   0  -4   1    3.60    1.00
   0  -4   1    3.40    0.70
   0  -4   1    5.80    1.00
   0  -4   1    5.20    1.10
   0  -4   1    3.20    0.80
   0  -4   1    3.30    0.90
   0  -4   1    3.10    0.90
   0  -4   1    4.50    0.70
   0  -4   1    3.20    0.90
  -1   4  -1   60.19    2.70
  -1   4  -1   63.49    2.80
  -1   4  -1   62.39    2.70
  -1   4  -1   65.49    2.90
  -1   4  -1   61.09    2.80
  -1   4  -1   62.39    2.10
  -1   4  -1   59.99    2.70
   1  -4   1   64.59    2.10
   1  -4   1   64.59    2.80
   1  -4   1   57.49    2.80
   1  -4   1   62.19    2.90
   1  -4   1   57.59    2.80
   1  -4   1   63.29    2.30
   1  -4   1   56.59    2.70
   1  -4   1   58.69    2.80
  -2   4  -1   27.60    2.00
  -2   4  -1   31.10    2.00
  -2   4  -1   28.20    2.10
  -2   4  -1   27.90    2.00
  -2   4  -1   31.00    2.10
  -2   4  -1   25.10    1.80
   2  -4   1   30.50    1.40
   2  -4   1   31.00    2.20
   2  -4   1   32.00    1.30
   2  -4   1   31.80    2.10
   2  -4   1   32.40    2.20
   2  -4   1   28.10    2.00
  -3   4  -1   28.60    2.20
  -3   4  -1   26.20    2.20
  -3   4  -1   29.60    2.20
  -3   4  -1   27.20    2.10
  -3   4  -1   26.90    2.10
  -3   4  -1   29.00    1.90
   3  -4   1   26.20    2.20
   3  -4   1   29.80    2.20
   3  -4   1   31.30    1.10
   3  -4   1   31.00    1.40
   3  -4   1   27.10    2.10
   3  -4   1   27.70    2.20
   3  -4   1   31.20    2.20
  -4   4  -1  194.38    6.60
  -4   4  -1  197.88    6.50
  -4   4  -1  197.48    6.70
  -4   4  -1  204.78    6.60
  -4   4  -1  194.48    6.30
   4  -4   1  189.38    6.30
   4  -4   1  187.78    6.60
   4  -4   1  201.58    6.60
   4  -4   1  192.78    6.60
   4  -4   1  200.78    4.80
   4  -4   1  207.58    6.70
  -5   4  -1  109.79    4.80
  -5   4  -1  104.79    4.80
  -5   4  -1  113.49    4.90
  -5   4  -1  115.89    4.80
   5  -4   1  105.89    4.90
   5  -4   1  119.49    5.10
   5  -4   1  108.59    4.90
  -6   4  -1  172.68    6.70
  -6   4  -1  171.28    6.40
  -6   4  -1  181.58    6.70
  -6   4  -1  175.18    6.60
   6  -4   1  176.58    6.90
   6  -4   1  180.98    6.90
   6  -4   1  178.28    6.20
   6  -4   1  177.38    6.80
   6  -4   1  173.78    6.90
  -7   4  -1   75.89    4.40
  -7   4  -1   72.49    4.20
  -7   4  -1   84.19    4.60
  -7   4  -1   74.59    4.50
   7  -4   1   73.99    4.50
   7  -4   1   71.69    4.60
   7  -4   1   75.49    4.50
   7  -4   1   75.79    4.10
  -8   4  -1   72.99    4.50
  -8   4  -1   78.59    4.80
  -8   4  -1   75.09    4.80
  -8   4  -1   73.49    4.60
   8  -4   1   79.59    4.30
   8  -4   1   84.19    5.10
   8  -4   1   83.99    5.10
  11   3  -1   11.60    2.70
  11   3  -1   13.30    2.40
  11   3  -1   12.60    2.70
 -11  -3   1   11.20    2.30
 -11  -3   1    9.30    1.70
 -11  -3   1    7.80    1.60
  10   3  -1   -0.20    1.40
  10   3  -1   -1.40    1.20
  10   3  -1    0.40    1.30
 -10  -3   1   -0.50    0.80
 -10  -3   1    0.60    1.20
 -10  -3   1    0.00    1.00
 -10  -3   1   -0.20    0.90
   9   3  -1   55.39    3.80
   9   3  -1   54.69    3.60
   9   3  -1   58.09    4.20
  -9  -3   1   59.69    3.00
  -9  -3   1   58.59    2.90
  -9  -3   1   58.59    2.80
  -9  -3   1   60.79    3.80
  -9  -3   1   52.29    2.90
   8   3  -1   90.19    4.50
   8   3  -1   95.19    3.30
   8   3  -1   90.49    4.50
   8   3  -1   98.69    5.20
  -8  -3   1   95.39    3.30
  -8  -3   1   94.39    3.70
  -8  -3   1   97.99    3.60
  -8  -3   1   98.79    3.70
  -8  -3   1   97.39    4.50
  -8  -3   1   92.09    3.70
   7   3  -1    6.60    1.50
   7   3  -1    5.50    1.40
   7   3  -1   10.70    1.30
   7   3  -1    9.00    1.20
   7   3  -1    9.00    1.90
   7   3  -1   11.60    1.20
  -7  -3   1    8.50    1.20
  -7  -3   1    9.40    1.70
  -7  -3   1   10.70    0.90
  -7  -3   1   11.10    1.30
  -7  -3   1    6.80    0.90
  -7  -3   1    8.10    1.10
  -7  -3   1    9.20    1.20
  -7  -3   1    9.00    1.20
   6   3  -1    1.60    0.90
   6   3  -1    0.50    0.90
   6   3  -1   -0.40    0.70
   6   3  -1    0.10    0.60
   6   3  -1    0.40    0.50
  -6  -3   1    0.90    0.60
  -6  -3   1    0.60    0.50
  -6  -3   1    0.60    0.40
  -6  -3   1    0.80    0.50
  -6  -3   1    0.30    0.50
  -6  -3   1    0.60    0.60
  -6  -3   1    0.80    0.50
  -6  -3   1    1.40    0.70
  -6  -3   1    0.30    0.70
   5   3  -1  144.39    4.90
   5   3  -1  146.69    3.20
   5   3  -1  140.89    5.10
   5   3  -1  140.79    4.20
   5   3  -1  140.09    3.20
   5   3  -1  146.89    4.80
   5   3  -1  139.99    3.80
  -5  -3   1  136.39    4.10
  -5  -3   1  141.39    3.50
  -5  -3   1  145.19    4.70
  -5  -3   1  139.79    3.80
  -5  -3   1  134.79    3.80
  -5  -3   1  141.69    4.10
  -5  -3   1  146.59    4.00
  -5  -3   1  141.49    3.90
  -5  -3   1  145.09    4.00
  -5  -3   1  138.49    4.00
   4   3  -1   27.30    1.00
   4   3  -1   30.00    2.10
   4   3  -1   25.40    1.90
   4   3  -1   26.50    1.40
   4   3  -1   26.20    1.40
   4   3  -1   23.70    1.80
   4   3  -1   24.50    1.60
   4   3  -1   27.70    1.10
   4   3  -1   28.00    1.30
  -4  -3   1   27.30    1.40
  -4  -3   1   27.60    1.40
  -4  -3   1   23.80    1.40
  -4  -3   1   27.00    0.90
  -4  -3   1   26.80    1.40
  -4  -3   1   24.20    1.40
  -4  -3   1   25.20    1.80
  -4  -3   1   30.30    1.30
  -4  -3   1   28.30    1.40
  -4  -3   1   26.80    1.30
   3   3  -1  837.72   18.00
   3   3  -1  865.01   16.90
   3   3  -1  839.92   17.80
   3   3  -1  852.11   16.90
   3   3  -1  856.01   17.50
   3   3  -1  832.92   17.70
   3   3  -1  835.62   19.10
   3   3  -1  835.22   16.80
   3   3  -1  807.52   18.40
   3   3  -1  814.42   17.80
  -3  -3   1  805.12   18.00
  -3  -3   1  845.12   16.90
  -3  -3   1  843.12   16.40
  -3  -3   1  802.02   17.50
  -3  -3   1  846.12   17.50
  -3  -3   1  800.52   17.80
  -3  -3   1  831.52   17.10
  -3  -3   1  855.41   17.80
  -3  -3   1  825.72   18.00
  -3  -3   1  827.12   17.10
  -3  -3   1  842.82   17.50
   2   3  -1  727.13   16.30
   2   3  -1  729.43   15.90
   2   3  -1  751.02   15.20
   2   3  -1  750.62   15.90
   2   3  -1  739.13   15.10
   2   3  -1  760.62   15.70
   2   3  -1  749.62   15.20
   2   3  -1  741.23   15.90
   2   3  -1  760.52   15.90
  -2  -3   1  734.13   16.00
  -2  -3   1  723.13   15.90
  -2  -3   1  750.42   15.80
  -2  -3   1  741.13   15.40
  -2  -3   1  704.53   15.70
  -2  -3   1  738.03   15.30
  -2  -3   1  746.03   15.70
  -2  -3   1  760.82   14.80
  -2  -3   1  730.13   16.00
  -2  -3   1  730.23   15.90
   1   3  -1  174.28    4.50
   1   3  -1  163.58    4.30
   1   3  -1  165.98    4.60
   1   3  -1  171.98    4.50
   1   3  -1  174.18    4.50
   1   3  -1  170.58    4.50
   1   3  -1  168.58    4.50
   1   3  -1  173.48    4.10
   1   3  -1  171.58    4.30
   1   3  -1  167.18    4.50
  -1  -3   1  163.08    4.40
  -1  -3   1  165.88    4.50
  -1  -3   1  173.68    4.40
  -1  -3   1  160.98    4.50
  -1  -3   1  160.98    4.50
  -1  -3   1  175.78    4.50
  -1  -3   1  168.58    4.60
  -1  -3   1  171.08    4.00
  -1  -3   1  162.38    4.50
  -1  -3   1  172.18    4.50
   0   3  -1 2122.89   43.00
   0   3  -1 2078.19   42.90
   0   3  -1 2075.19   43.70
   0   3  -1 2149.39   43.70
   0   3  -1 2094.89   43.10
   0   3  -1 2137.99   42.90
   0   3  -1 2072.89   41.70
   0   3  -1 2028.50   42.00
   0   3  -1 2225.98   42.80
   0   3  -1 2058.19   42.50
   0  -3   1 2165.88   41.70
   0  -3   1 2084.29   42.20
   0  -3   1 2100.29   43.70
   0  -3   1 2141.29   43.00
   0  -3   1 2074.09   43.10
   0  -3   1 2151.28   42.90
   0  -3   1 2113.89   43.60
   0  -3   1 2118.89   42.80
   0  -3   1 2007.00   42.90
  -1   3  -1  124.99    3.90
  -1   3  -1  124.59    4.00
  -1   3  -1  126.29    3.90
  -1   3  -1  126.19    3.80
  -1   3  -1  132.19    4.00
  -1   3  -1  129.39    3.90
  -1   3  -1  129.89    3.40
  -1   3  -1  129.69    3.90
  -1   3  -1  120.49    3.80
  -1   3  -1  129.19    4.00
  -1   3  -1  122.09    4.00
   1  -3   1  126.69    4.10
   1  -3   1  128.79    4.00
   1  -3   1  126.29    3.80
   1  -3   1  133.39    3.30
   1  -3   1  134.09    3.80
   1  -3   1  130.29    4.00
   1  -3   1  115.99    4.00
   1  -3   1  128.99    3.80
   1  -3   1  127.09    3.40
   1  -3   1  130.79    4.00
   1  -3   1  118.89    3.90
  -2   3  -1  382.06    9.30
  -2   3  -1  395.06    9.40
  -2   3  -1  397.76    9.70
  -2   3  -1  399.86    9.80
  -2   3  -1  379.96    9.10
  -2   3  -1  375.96    9.50
  -2   3  -1  410.16    9.20
   2  -3   1  403.76    8.50
   2  -3   1  386.36    9.60
   2  -3   1  396.66    9.10
   2  -3   1  380.56    9.60
   2  -3   1  389.76    8.50
   2  -3   1  390.96    9.80
   2  -3   1  379.96    9.40
   2  -3   1  398.16    9.60
   2  -3   1  378.16    9.60
  -3   3  -1   78.29    3.30
  -3   3  -1   77.89    2.90
  -3   3  -1   73.99    3.30
  -3   3  -1   79.69    3.30
  -3   3  -1   82.79    3.40
  -3   3  -1   77.49    3.20
  -3   3  -1   82.49    3.10
   3  -3   1   79.49    3.40
   3  -3   1   82.69    2.30
   3  -3   1   80.29    3.40
   3  -3   1   82.59    3.40
   3  -3   1   85.59    2.40
   3  -3   1   78.69    3.40
   3  -3   1   76.89    3.30
   3  -3   1   84.59    2.90
  -4   3  -1  222.78    5.20
  -4   3  -1  217.18    6.50
  -4   3  -1  228.38    6.90
  -4   3  -1  216.68    6.70
  -4   3  -1  212.18    6.60
  -4   3  -1  219.78    6.60
   4  -3   1  219.98    6.80
   4  -3   1  218.68    5.20
   4  -3   1  222.98    6.80
   4  -3   1  219.98    6.70
   4  -3   1  223.38    5.80
   4  -3   1  216.08    6.80
  -5   3  -1  130.29    5.00
  -5   3  -1  128.29    5.00
  -5   3  -1  130.09    5.10
  -5   3  -1  134.89    3.50
  -5   3  -1  133.49    5.00
  -5   3  -1  134.19    5.20
   5  -3   1  137.19    3.60
   5  -3   1  134.19    3.60
   5  -3   1  136.59    5.00
   5  -3   1  135.69    5.20
   5  -3   1  127.69    5.00
   5  -3   1  134.59    4.80
   5  -3   1  125.09    5.20
  -6   3  -1   28.10    2.80
  -6   3  -1   32.60    2.60
  -6   3  -1   31.10    2.60
  -6   3  -1   29.10    2.70
   6  -3   1   28.90    2.90
   6  -3   1   30.70    2.90
   6  -3   1   23.60    2.70
   6  -3   1   31.10    2.40
  -7   3  -1   17.10    2.30
  -7   3  -1   13.80    2.10
  -7   3  -1   12.60    2.10
  -7   3  -1   15.80    2.30
   7  -3   1   16.60    2.50
   7  -3   1   15.30    2.20
   7  -3   1   12.00    2.30
   7  -3   1   16.80    2.10
  -8   3  -1    1.20    1.40
  -8   3  -1    2.60    1.40
  -8   3  -1    1.70    1.30
  -8   3  -1    1.60    1.20
   8  -3   1    1.40    1.50
   8  -3   1    4.00    1.50
   8  -3   1    1.60    1.20
  -9   3  -1   14.20    2.60
   9  -3   1   13.50    2.80
   9  -3   1   12.70    2.70
   9  -3   1   13.40    2.70
  11   2  -1   17.40    3.10
  11   2  -1   19.70    3.50
 -11  -2   1   17.70    2.90
 -11  -2   1   19.80    2.30
 -11  -2   1   19.00    2.20
  10   2  -1  137.79    6.50
  10   2  -1  135.89    5.90
  10   2  -1  121.89    6.70
 -10  -2   1  128.39    4.90
 -10  -2   1  133.89    5.20
 -10  -2   1  133.09    5.20
 -10  -2   1  123.79    6.00
 -10  -2   1  135.09    5.10
   9   2  -1  152.88    7.00
   9   2  -1  162.08    6.30
   9   2  -1  153.98    6.50
  -9  -2   1  159.18    5.50
  -9  -2   1  166.28    5.40
  -9  -2   1  168.18    5.40
  -9  -2   1  163.88    6.50
  -9  -2   1  153.28    5.40
   8   2  -1   75.79    4.30
   8   2  -1   72.89    3.90
   8   2  -1   77.79    4.60
  -8  -2   1   73.29    3.30
  -8  -2   1   71.79    3.90
  -8  -2   1   77.19    3.20
  -8  -2   1   79.09    3.20
  -8  -2   1   76.49    3.40
  -8  -2   1   80.89    3.30
   7   2  -1   24.30    2.60
   7   2  -1   29.70    2.40
   7   2  -1   32.50    1.90
   7   2  -1   30.30    1.70
   7   2  -1   33.90    2.70
   7   2  -1   28.30    2.70
  -7  -2   1   29.80    1.90
  -7  -2   1   30.20    1.80
  -7  -2   1   27.40    2.30
  -7  -2   1   33.30    1.90
  -7  -2   1   33.00    1.60
  -7  -2   1   29.20    1.90
  -7  -2   1   29.00    1.90
  -7  -2   1   26.10    1.80
   6   2  -1   55.79    2.20
   6   2  -1   57.89    2.40
   6   2  -1   57.09    3.00
   6   2  -1   58.09    3.10
   6   2  -1   55.29    2.90
   6   2  -1   60.49    3.30
   6   2  -1   56.69    2.20
  -6  -2   1   56.09    2.40
  -6  -2   1   60.09    2.20
  -6  -2   1   59.09    1.80
  -6  -2   1   59.79    1.80
  -6  -2   1   59.19    2.30
  -6  -2   1   53.99    2.90
  -6  -2   1   51.29    2.30
  -6  -2   1   55.19    2.20
  -6  -2   1   60.49    2.50
  -6  -2   1   59.49    2.30
   5   2  -1    9.90    0.50
   5   2  -1   10.60    0.90
   5   2  -1   11.90    1.00
   5   2  -1   10.90    1.40
   5   2  -1   10.90    0.50
   5   2  -1    7.30    1.20
   5   2  -1    8.70    1.00
   5   2  -1    9.00    1.00
   5   2  -1   10.20    1.60
  -5  -2   1    8.90    1.00
  -5  -2   1   13.50    1.20
  -5  -2   1   10.60    1.00
  -5  -2   1   11.40    1.40
  -5  -2   1    8.70    0.90
  -5  -2   1    9.00    0.90
  -5  -2   1   11.10    1.20
  -5  -2   1   11.80    1.10
  -5  -2   1   10.00    1.00
  -5  -2   1   11.90    1.10
  -5  -2   1    9.20    0.80
   4   2  -1    4.70    1.00
   4   2  -1    5.70    0.50
   4   2  -1    4.50    1.00
   4   2  -1    6.10    0.70
   4   2  -1    5.50    0.70
   4   2  -1    5.70    0.80
   4   2  -1    7.10    0.70
   4   2  -1    6.50    0.80
   4   2  -1    6.50    1.20
   4   2  -1    5.50    0.40
  -4  -2   1    6.40    0.70
  -4  -2   1    5.90    0.80
  -4  -2   1    6.80    0.70
  -4  -2   1    5.10    1.00
  -4  -2   1    5.00    0.60
  -4  -2   1    5.10    0.70
  -4  -2   1    5.50    0.70
  -4  -2   1    6.40    0.80
  -4  -2   1    4.70    0.70
  -4  -2   1    5.80    1.00
  -4  -2   1    5.40    0.60
  -4  -2   1    6.60    0.80
   3   2  -1   56.39    2.50
   3   2  -1   58.39    1.50
   3   2  -1   59.79    1.80
   3   2  -1   57.19    2.30
   3   2  -1   58.39    2.10
   3   2  -1   61.49    1.50
   3   2  -1   59.19    2.40
   3   2  -1   62.69    1.80
  -3  -2   1   60.69    2.00
  -3  -2   1   59.89    2.10
  -3  -2   1   56.19    2.20
  -3  -2   1   58.29    1.80
  -3  -2   1   57.39    1.90
  -3  -2   1   62.49    2.50
  -3  -2   1   59.89    1.60
  -3  -2   1   61.19    1.90
  -3  -2   1   58.79    1.80
  -3  -2   1   60.39    1.90
  -3  -2   1   59.99    1.90
  -3  -2   1   59.49    1.90
   2   2  -1   36.00    1.30
   2   2  -1   35.70    1.10
   2   2  -1   35.10    1.20
   2   2  -1   33.70    1.50
   2   2  -1   33.90    1.60
   2   2  -1   33.30    1.70
   2   2  -1   36.80    1.30
   2   2  -1   34.60    1.30
   2   2  -1   34.80    1.60
   2   2  -1   35.60    1.30
  -2  -2   1   35.70    1.30
  -2  -2   1   36.50    1.60
  -2  -2   1   33.80    1.50
  -2  -2   1   34.50    1.50
  -2  -2   1   36.00    1.20
  -2  -2   1   35.00    1.30
  -2  -2   1   33.30    1.30
  -2  -2   1   35.30    1.30
  -2  -2   1   33.70    1.50
  -2  -2   1   34.80    1.30
  -2  -2   1   36.20    1.30
   1   2  -1  104.69    2.80
   1   2  -1  103.19    2.90
   1   2  -1  106.79    2.70
   1   2  -1  113.59    3.00
   1   2  -1  106.39    2.70
   1   2  -1  105.89    2.60
   1   2  -1  105.19    3.10
   1   2  -1  101.99    3.00
   1   2  -1  103.89    2.80
  -1  -2   1  104.19    3.00
  -1  -2   1  103.49    2.90
  -1  -2   1  108.59    2.90
  -1  -2   1  100.59    2.90
  -1  -2   1  116.89    3.10
  -1  -2   1  107.99    2.80
  -1  -2   1  105.79    2.90
  -1  -2   1  102.69    2.80
  -1  -2   1  106.79    2.60
  -1  -2   1  103.99    2.90
   0   2  -1  455.15    9.90
   0   2  -1  464.25   10.30
   0   2  -1  457.05    9.80
   0   2  -1  463.75   10.10
   0   2  -1  465.45   10.30
   0   2  -1  448.96   10.10
   0   2  -1  465.05    9.90
   0   2  -1  473.75    9.60
   0   2  -1  461.75   10.10
   0   2  -1  470.55   10.10
   0   2  -1  464.85   10.00
   0  -2   1  464.35   10.20
   0  -2   1  467.65   10.30
   0  -2   1  459.45   10.00
   0  -2   1  464.75   10.30
   0  -2   1  461.05    9.70
   0  -2   1  472.25   10.00
   0  -2   1  472.25   10.10
   0  -2   1  470.25   10.10
   0  -2   1  448.36   10.20
   0  -2   1  478.75   10.10
  -1   2  -1  228.58    5.60
  -1   2  -1  233.28    5.80
  -1   2  -1  235.58    5.90
  -1   2  -1  228.08    5.70
  -1   2  -1  228.28    5.60
  -1   2  -1  236.38    5.40
  -1   2  -1  225.08    5.70
  -1   2  -1  230.68    5.60
  -1   2  -1  235.58    5.80
  -1   2  -1  233.28    5.70
   1  -2   1  236.68    5.30
   1  -2   1  239.38    5.20
   1  -2   1  244.68    5.60
   1  -2   1  223.88    5.90
   1  -2   1  241.38    5.80
   1  -2   1  226.98    5.70
   1  -2   1  232.78    5.80
   1  -2   1  229.08    5.50
   1  -2   1  230.98    5.80
   1  -2   1  235.48    5.80
  -2   2  -1    0.30    0.50
  -2   2  -1   -0.70    0.50
  -2   2  -1    1.50    0.60
  -2   2  -1    0.70    0.40
  -2   2  -1    0.50    0.60
  -2   2  -1    0.00    0.50
  -2   2  -1   -0.20    0.60
  -2   2  -1    0.10    0.60
  -2   2  -1    0.10    0.60
  -2   2  -1    0.40    0.60
  -2   2  -1   -0.20    0.40
   2  -2   1   -0.70    0.40
   2  -2   1    0.80    0.40
   2  -2   1    0.10    0.50
   2  -2   1    2.80    0.80
   2  -2   1    0.50    0.60
   2  -2   1   -0.40    0.50
   2  -2   1    0.90    0.70
   2  -2   1    0.30    0.50
   2  -2   1   -0.40    0.60
   2  -2   1    1.00    0.70
  -3   2  -1   32.60    1.90
  -3   2  -1   34.80    1.40
  -3   2  -1   32.00    1.60
  -3   2  -1   34.60    2.00
  -3   2  -1   33.60    1.90
  -3   2  -1   29.60    1.90
  -3   2  -1   34.30    1.90
  -3   2  -1   31.50    1.90
  -3   2  -1   35.40    2.00
   3  -2   1   33.00    1.40
   3  -2   1   27.50    1.80
   3  -2   1   34.90    1.60
   3  -2   1   34.00    2.00
   3  -2   1   32.30    1.80
   3  -2   1   33.80    2.00
   3  -2   1   33.30    2.00
   3  -2   1   29.60    2.00
  -4   2  -1   33.90    1.40
  -4   2  -1   31.80    2.10
  -4   2  -1   33.90    2.20
  -4   2  -1   33.00    2.00
  -4   2  -1   32.70    2.10
  -4   2  -1   35.30    2.10
   4  -2   1   36.60    1.60
   4  -2   1   35.70    2.10
   4  -2   1   34.20    2.20
   4  -2   1   31.60    2.10
   4  -2   1   29.30    2.20
   4  -2   1   36.50    1.50
  -5   2  -1  121.49    3.40
  -5   2  -1  119.69    4.30
  -5   2  -1  117.59    4.40
  -5   2  -1  110.69    4.40
  -5   2  -1  113.59    4.30
  -5   2  -1  123.89    4.60
   5  -2   1  124.39    3.50
   5  -2   1  125.39    4.70
   5  -2   1  119.19    3.40
   5  -2   1  110.99    4.60
   5  -2   1  124.59    4.60
   5  -2   1  119.09    4.40
   5  -2   1  120.39    4.20
  -6   2  -1   29.00    2.70
  -6   2  -1   26.40    2.40
  -6   2  -1   31.00    2.40
  -6   2  -1   28.00    2.30
   6  -2   1   25.30    2.70
   6  -2   1   29.60    2.20
   6  -2   1   29.50    1.70
   6  -2   1   30.40    1.70
   6  -2   1   27.50    2.60
   6  -2   1   29.60    2.50
  -7   2  -1   12.30    2.00
  -7   2  -1   14.80    2.10
  -7   2  -1   12.10    1.90
  -7   2  -1   11.70    1.90
   7  -2   1   11.80    2.10
   7  -2   1   14.00    2.20
   7  -2   1   14.90    2.10
   7  -2   1   14.40    1.80
  -8   2  -1   19.60    2.40
  -8   2  -1   25.80    2.90
  -8   2  -1   23.60    2.70
  -8   2  -1   20.20    2.50
   8  -2   1   21.50    2.20
   8  -2   1   26.30    3.00
   8  -2   1   17.70    2.60
  -9   2  -1    3.50    1.50
  -9   2  -1    2.90    1.50
  -9   2  -1    2.10    1.60
  -9   2  -1    2.70    1.30
   9  -2   1    2.70    1.70
   9  -2   1   -0.40    1.40
   9  -2   1    0.20    1.40
  10   1  -1    6.60    1.90
  10   1  -1    4.50    1.90
  10   1  -1    4.20    2.10
 -10  -1   1    5.50    1.50
 -10  -1   1    2.60    1.50
 -10  -1   1    4.70    1.30
 -10  -1   1    5.20    1.40
 -10  -1   1    3.60    1.50
   9   1  -1    1.10    1.50
   9   1  -1    5.00    2.00
   9   1  -1    5.60    1.70
   9   1  -1    4.10    1.50
  -9  -1   1    6.10    1.50
  -9  -1   1    4.70    1.20
  -9  -1   1    4.00    1.20
  -9  -1   1    3.50    1.50
  -9  -1   1    6.00    1.50
   8   1  -1   10.30    2.00
   8   1  -1    7.00    1.90
   8   1  -1    7.00    1.60
   8   1  -1    8.10    1.90
  -8  -1   1    6.90    1.30
  -8  -1   1    6.60    1.40
  -8  -1   1    8.80    1.40
  -8  -1   1    7.90    1.30
  -8  -1   1    7.00    1.60
   7   1  -1   36.00    2.10
   7   1  -1   36.80    2.50
   7   1  -1   41.40    3.00
   7   1  -1   34.70    2.70
   7   1  -1   36.50    1.30
   7   1  -1   35.00    2.90
   7   1  -1   39.80    1.30
  -7  -1   1   41.40    1.70
  -7  -1   1   40.60    2.30
  -7  -1   1   40.50    2.30
  -7  -1   1   38.20    2.30
  -7  -1   1   42.30    2.70
  -7  -1   1   38.80    2.20
  -7  -1   1   38.10    2.20
  -7  -1   1   37.30    2.20
   6   1  -1   81.79    3.20
   6   1  -1   87.79    3.90
   6   1  -1   89.69    4.10
   6   1  -1   90.39    3.90
   6   1  -1   89.39    3.10
   6   1  -1   82.29    3.50
   6   1  -1   87.99    2.30
   6   1  -1   91.89    2.40
  -6  -1   1   84.89    3.00
  -6  -1   1   88.49    2.70
  -6  -1   1   86.49    3.10
  -6  -1   1   88.09    3.20
  -6  -1   1   81.29    3.10
  -6  -1   1   94.39    3.20
  -6  -1   1   84.09    3.20
   5   1  -1 1569.74   34.00
   5   1  -1 1637.54   33.60
   5   1  -1 1642.14   32.20
   5   1  -1 1591.94   36.50
   5   1  -1 1656.63   32.20
   5   1  -1 1626.74   35.10
   5   1  -1 1666.53   34.00
   5   1  -1 1680.43   33.00
   5   1  -1 1590.94   34.60
  -5  -1   1 1658.23   32.90
  -5  -1   1 1613.84   32.90
  -5  -1   1 1627.04   34.20
  -5  -1   1 1628.84   34.20
  -5  -1   1 1652.83   32.30
  -5  -1   1 1688.13   33.20
  -5  -1   1 1611.54   33.50
  -5  -1   1 1659.43   33.60
  -5  -1   1 1667.83   33.00
  -5  -1   1 1588.34   33.00
   4   1  -1   38.50    1.50
   4   1  -1   40.50    1.60
   4   1  -1   38.20    2.00
   4   1  -1   39.00    1.60
   4   1  -1   36.90    2.10
   4   1  -1   39.70    2.30
   4   1  -1   40.10    1.60
   4   1  -1   43.90    1.70
   4   1  -1   36.10    2.10
   4   1  -1   41.50    1.20
   4   1  -1   40.30    1.20
  -4  -1   1   39.20    1.60
  -4  -1   1   40.00    1.70
  -4  -1   1   40.50    1.70
  -4  -1   1   42.00    1.60
  -4  -1   1   41.60    1.70
  -4  -1   1   38.70    1.50
  -4  -1   1   36.60    1.60
  -4  -1   1   39.80    1.60
  -4  -1   1   38.70    1.90
  -4  -1   1   39.90    1.30
  -4  -1   1   36.60    1.80
   3   1  -1  742.43   14.60
   3   1  -1  751.42   14.60
   3   1  -1  753.32   15.30
   3   1  -1  735.13   16.20
   3   1  -1  757.32   15.40
   3   1  -1  746.53   15.10
   3   1  -1  749.23   15.50
   3   1  -1  740.33   15.40
   3   1  -1  730.13   16.40
  -3  -1   1  757.42   15.70
  -3  -1   1  747.93   15.00
  -3  -1   1  747.63   15.40
  -3  -1   1  758.42   15.40
  -3  -1   1  761.62   15.40
  -3  -1   1  741.73   16.10
  -3  -1   1  740.03   15.10
  -3  -1   1  760.02   15.00
  -3  -1   1  715.33   16.10
  -3  -1   1  741.03   15.50
  -3  -1   1  743.23   15.70
   2   1  -1   57.59    1.90
   2   1  -1   58.79    1.60
   2   1  -1   59.89    2.10
   2   1  -1   59.79    1.60
   2   1  -1   56.89    1.60
   2   1  -1   58.69    2.10
  -2  -1   1   58.79    1.60
  -2  -1   1   60.09    1.60
  -2  -1   1   59.59    1.80
  -2  -1   1   60.69    2.10
  -2  -1   1   57.99    1.60
  -2  -1   1   57.39    1.50
  -2  -1   1   59.59    1.90
  -2  -1   1   57.49    2.00
  -2  -1   1   59.99    1.60
  -2  -1   1   57.69    1.60
  -2  -1   1   60.19    1.50
   1   1  -1 1290.07   25.90
   1   1  -1 1315.77   25.80
   1   1  -1 1276.47   26.60
   1   1  -1 1292.47   26.30
   1   1  -1 1313.67   25.90
   1   1  -1 1295.77   26.00
   1   1  -1 1335.97   25.60
   1   1  -1 1266.57   25.60
   1   1  -1 1288.87   26.20
   1   1  -1 1260.27   25.80
  -1  -1   1 1287.97   26.80
  -1  -1   1 1279.87   26.30
  -1  -1   1 1319.67   27.20
  -1  -1   1 1324.07   25.60
  -1  -1   1 1294.47   26.80
  -1  -1   1 1301.17   26.20
  -1  -1   1 1300.57   26.10
  -1  -1   1 1300.97   25.90
  -1  -1   1 1291.37   26.10
  -1  -1   1 1266.07   25.70
  -1  -1   1 1326.77   25.60
   0   1  -1  294.57    6.20
   0   1  -1  298.17    6.20
   0   1  -1  288.97    6.30
   0   1  -1  293.87    6.40
   0   1  -1  287.57    6.30
   0   1  -1  302.87    6.30
   0   1  -1  288.87    6.40
   0  -1   1  293.67    6.20
   0  -1   1  298.97    6.40
   0  -1   1  290.57    6.40
   0  -1   1  292.17    6.40
   0  -1   1  298.57    6.30
   0  -1   1  293.97    6.10
   0  -1   1  289.07    6.40
  -1   1  -1 4343.57   87.59
  -1   1  -1 4435.16   89.39
  -1   1  -1 4196.88   86.19
  -1   1  -1 4531.65   89.89
  -1   1  -1 4273.27   87.99
  -1   1  -1 4324.77   90.89
  -1   1  -1 4265.67   90.79
  -1   1  -1 4399.66   86.49
   1  -1   1 4255.17   86.99
   1  -1   1 4382.86   88.49
   1  -1   1 4438.06   87.99
   1  -1   1 4381.66   88.59
   1  -1   1 4204.18   89.69
   1  -1   1 4390.36   86.69
   1  -1   1 4360.66   89.39
   1  -1   1 4368.76   86.29
  -2   1  -1  100.09    3.10
  -2   1  -1  104.89    3.10
  -2   1  -1  102.99    2.60
  -2   1  -1  107.89    3.20
  -2   1  -1  101.79    3.10
  -2   1  -1  100.39    3.00
  -2   1  -1  101.59    3.10
  -2   1  -1  111.29    3.10
   2  -1   1  102.09    3.20
   2  -1   1  102.09    2.90
   2  -1   1  103.39    2.70
   2  -1   1  101.89    3.10
   2  -1   1  102.89    2.60
   2  -1   1  106.49    3.20
   2  -1   1   94.29    3.10
  -3   1  -1    0.50    0.60
  -3   1  -1    1.10    0.60
  -3   1  -1    0.70    0.50
  -3   1  -1    1.50    0.70
  -3   1  -1    1.10    0.60
  -3   1  -1   -0.10    0.60
  -3   1  -1    0.30    0.60
  -3   1  -1    0.20    0.60
  -3   1  -1   -0.20    0.60
   3  -1   1   -0.10    0.40
   3  -1   1    0.60    0.70
   3  -1   1    0.50    0.60
   3  -1   1   -0.40    0.50
   3  -1   1   -1.00    0.50
   3  -1   1    0.00    0.30
   3  -1   1    1.00    0.50
   3  -1   1    0.00    0.50
   3  -1   1    0.10    0.50
  -4   1  -1  195.78    5.40
  -4   1  -1  200.48    5.70
  -4   1  -1  195.48    5.50
  -4   1  -1  200.38    4.80
  -4   1  -1  195.58    5.60
  -4   1  -1  188.18    5.60
  -4   1  -1  197.38    5.50
   4  -1   1  208.28    4.90
   4  -1   1  197.48    4.50
   4  -1   1  192.68    5.80
   4  -1   1  200.68    5.30
   4  -1   1  197.58    5.40
   4  -1   1  194.88    5.70
   4  -1   1  192.58    5.60
   4  -1   1  193.88    5.60
  -5   1  -1    0.50    0.70
  -5   1  -1   -0.10    0.60
  -5   1  -1    1.50    0.70
  -5   1  -1    1.40    0.50
  -5   1  -1    1.90    0.80
  -5   1  -1   -0.40    0.70
  -5   1  -1    0.30    0.70
   5  -1   1    0.50    0.60
   5  -1   1    1.50    0.80
   5  -1   1   -0.20    0.70
   5  -1   1    0.00    0.90
   5  -1   1   -0.10    0.70
   5  -1   1    0.70    0.70
   5  -1   1    0.30    0.30
   5  -1   1   -0.40    0.60
  -6   1  -1   52.69    2.90
  -6   1  -1   52.79    2.20
  -6   1  -1   50.99    2.80
  -6   1  -1   50.19    2.80
  -6   1  -1   51.79    2.80
  -6   1  -1   47.50    2.60
  -6   1  -1   51.19    1.70
   6  -1   1   48.60    2.20
   6  -1   1   51.09    2.80
   6  -1   1   49.99    1.50
   6  -1   1   49.40    3.00
   6  -1   1   51.29    2.70
   6  -1   1   50.99    2.60
   6  -1   1   50.39    3.20
   6  -1   1   50.99    2.40
  -7   1  -1   59.89    3.20
  -7   1  -1   59.99    3.20
  -7   1  -1   61.09    3.20
  -7   1  -1   64.39    3.30
   7  -1   1   58.39    2.80
   7  -1   1   57.19    3.50
   7  -1   1   58.29    3.70
   7  -1   1   59.99    2.90
   7  -1   1   56.79    3.30
  -8   1  -1  232.88    7.60
  -8   1  -1  241.98    7.70
  -8   1  -1  234.78    7.50
  -8   1  -1  235.78    7.80
   8  -1   1  238.08    6.90
   8  -1   1  240.08    7.80
   8  -1   1  240.28    8.40
   8  -1   1  238.08    8.20
  -9   1  -1  154.28    6.00
  -9   1  -1  155.88    6.20
  -9   1  -1  165.78    6.30
  -9   1  -1  146.29    6.20
   9  -1   1  155.78    6.80
   9  -1   1  159.88    6.70
   9  -1   1  151.18    7.00
 -10   1  -1    0.60    1.40
 -10   1  -1    0.10    1.20
 -10   1  -1   -0.20    1.50
 -10   1  -1    1.30    1.20
  10  -1   1    0.80    1.70
  10  -1   1    0.10    1.70
  10  -1   1   -0.90    1.30
  10   0  -1   95.49    5.40
  10   0  -1   77.19    5.20
  10   0  -1   81.29    5.20
 -10   0   1   84.49    4.40
 -10   0   1   89.79    4.70
 -10   0   1   87.79    4.20
 -10   0   1   94.59    4.50
 -10   0   1   85.29    5.10
   9   0  -1  198.88    8.20
   9   0  -1  211.28    8.10
   9   0  -1  211.78    8.00
  -9   0   1  205.88    6.70
  -9   0   1  204.78    7.00
  -9   0   1  202.98    7.00
  -9   0   1  210.18    6.90
   8   0  -1  101.49    5.10
   8   0  -1   87.49    4.70
   8   0  -1   88.49    3.90
   8   0  -1   99.19    4.80
  -8   0   1   95.09    4.10
  -8   0   1   95.69    4.00
  -8   0   1   94.89    4.00
  -8   0   1   97.89    4.10
   7   0  -1   93.39    2.80
   7   0  -1   87.59    4.30
   7   0  -1   85.69    4.20
   7   0  -1   88.59    4.40
   7   0  -1   87.69    3.70
   7   0  -1   93.69    3.70
  -7   0   1   86.59    3.50
  -7   0   1   81.19    3.60
  -7   0   1   84.19    3.50
  -7   0   1   87.19    3.70
  -7   0   1   81.59    3.60
   6   0  -1   48.00    1.80
   6   0  -1   46.80    2.20
   6   0  -1   44.60    2.90
   6   0  -1   44.10    2.40
   6   0  -1   48.50    2.40
   6   0  -1   42.90    2.80
   6   0  -1   45.40    2.90
   6   0  -1   50.69    1.90
  -6   0   1   48.40    1.80
  -6   0   1   48.20    2.20
  -6   0   1   49.30    2.40
  -6   0   1   46.30    2.40
  -6   0   1   48.90    2.50
  -6   0   1   47.40    2.30
  -6   0   1   45.70    2.30
  -6   0   1   42.40    2.30
   5   0  -1  672.63   14.90
   5   0  -1  677.13   15.20
   5   0  -1  682.83   14.90
   5   0  -1  691.03   14.00
   5   0  -1  668.63   16.50
   5   0  -1  663.03   15.50
   5   0  -1  666.73   16.00
   5   0  -1  667.73   13.90
  -5   0   1  677.23   14.20
  -5   0   1  668.63   14.80
  -5   0   1  687.03   14.90
  -5   0   1  676.33   15.20
  -5   0   1  680.13   13.60
  -5   0   1  692.23   14.40
  -5   0   1  670.13   14.60
  -5   0   1  648.74   15.10
  -5   0   1  659.13   14.80
   4   0  -1    4.80    1.10
   4   0  -1    5.20    0.80
   4   0  -1    4.80    1.00
   4   0  -1    5.00    0.70
   4   0  -1    5.90    0.70
   4   0  -1    4.70    0.90
   4   0  -1    6.90    0.70
   4   0  -1    5.00    1.10
   4   0  -1    6.80    0.90
   4   0  -1    7.50    1.00
  -4   0   1    5.90    0.80
  -4   0   1    5.50    0.70
  -4   0   1    4.30    0.70
  -4   0   1    4.80    0.80
  -4   0   1    6.70    0.80
  -4   0   1    7.10    1.00
  -4   0   1    4.90    0.80
  -4   0   1    6.10    0.80
  -4   0   1    6.50    0.80
  -4   0   1    4.90    0.50
   3   0  -1  543.15   12.50
   3   0  -1  547.05   11.70
   3   0  -1  561.24   11.70
   3   0  -1  558.34   11.20
   3   0  -1  544.15   11.20
   3   0  -1  549.85   11.70
   3   0  -1  539.65   12.00
   3   0  -1  526.75   12.10
   3   0  -1  559.94   11.80
   3   0  -1  562.14   12.90
  -3   0   1  540.25   12.00
  -3   0   1  563.84   11.20
  -3   0   1  549.85   11.50
  -3   0   1  560.14   12.10
  -3   0   1  531.95   11.70
  -3   0   1  564.84   11.40
  -3   0   1  551.94   11.50
  -3   0   1  564.14   11.80
  -3   0   1  564.54   12.00
  -3   0   1  529.85   11.90
  -3   0   1  542.55   11.40
  -3   0   1  519.75   11.60
   2   0  -1  568.24   11.80
   2   0  -1  560.04   11.30
   2   0  -1  587.64   11.80
   2   0  -1  576.24   11.80
   2   0  -1  572.64   12.10
   2   0  -1  578.34   11.90
   2   0  -1  563.14   11.30
   2   0  -1  565.94   12.10
   2   0  -1  539.65   12.40
  -2   0   1  569.34   12.00
  -2   0   1  551.24   12.00
  -2   0   1  572.74   11.50
  -2   0   1  582.44   11.80
  -2   0   1  572.64   11.80
  -2   0   1  574.84   11.50
  -2   0   1  572.74   12.10
  -2   0   1  565.94   12.00
  -2   0   1  577.04   11.80
  -2   0   1  569.94   11.50
  -2   0   1  574.14   11.70
   1   0  -1    8.90    0.70
   1   0  -1    9.10    0.60
   1   0  -1    9.10    0.50
   1   0  -1    9.70    0.50
   1   0  -1    9.30    0.70
   1   0  -1   10.00    0.40
   1   0  -1    8.90    0.70
   1   0  -1   10.30    0.40
   1   0  -1    8.60    0.80
  -1   0   1    9.60    0.70
  -1   0   1    9.00    0.60
  -1   0   1   10.50    0.70
  -1   0   1    9.70    0.50
  -1   0   1    9.90    0.50
  -1   0   1    8.10    0.60
  -1   0   1    9.60    0.50
  -1   0   1   10.30    0.70
  -1   0   1    9.50    0.50
  -1   0   1    9.00    0.70
   0   0  -1  217.08    4.40
   0   0  -1  230.58    4.40
   0   0  -1  219.48    4.40
   0   0   1  191.98    4.40
   0   0   1  205.78    4.30
  -1   0  -1  321.27    6.70
  -1   0  -1  318.07    6.80
  -1   0  -1  320.67    6.90
  -1   0  -1  317.77    6.60
  -1   0  -1  319.47    6.60
  -1   0  -1  321.47    6.80
  -1   0  -1  323.77    6.40
  -1   0  -1  322.57    6.60
  -1   0  -1  315.27    6.90
  -1   0  -1  318.97    6.80
   1   0   1  324.37    6.80
   1   0   1  318.47    6.40
   1   0   1  317.67    6.70
   1   0   1  309.87    6.80
   1   0   1  313.57    6.70
   1   0   1  319.97    6.90
   1   0   1  317.37    6.60
   1   0   1  321.67    6.90
   1   0   1  311.37    6.80
   1   0   1  326.17    6.60
   1   0   1  324.37    6.60
  -2   0  -1  785.62   15.90
  -2   0  -1  781.42   16.20
  -2   0  -1  792.92   16.80
  -2   0  -1  778.62   16.10
  -2   0  -1  790.42   16.50
  -2   0  -1  806.82   16.80
  -2   0  -1  800.42   16.10
  -2   0  -1  803.72   16.50
  -2   0  -1  805.42   16.60
   2   0   1  806.12   16.00
   2   0   1  783.92   16.70
   2   0   1  802.82   15.70
   2   0   1  785.82   16.60
   2   0   1  791.42   16.00
   2   0   1  799.52   16.70
   2   0   1  798.02   16.10
   2   0   1  793.92   16.50
   2   0   1  781.52   16.10
   2   0   1  776.42   16.70
  -3   0  -1 2440.36   48.60
  -3   0  -1 2378.76   49.60
  -3   0  -1 2442.16   48.70
  -3   0  -1 2530.35   49.80
  -3   0  -1 2424.56   50.59
  -3   0  -1 2483.55   50.39
  -3   0  -1 2562.94   48.40
  -3   0  -1 2434.06   50.59
   3   0   1 2409.36   49.10
   3   0   1 2436.36   50.39
   3   0   1 2492.35   50.49
   3   0   1 2466.05   48.50
   3   0   1 2487.55   49.70
   3   0   1 2512.45   50.59
   3   0   1 2421.46   48.30
   3   0   1 2447.56   48.60
   3   0   1 2491.15   48.70
   3   0   1 2464.55   48.40
  -4   0  -1    2.70    0.30
  -4   0  -1    2.70    0.70
  -4   0  -1    2.00    0.70
  -4   0  -1    1.70    0.70
  -4   0  -1    3.30    0.80
  -4   0  -1    2.30    0.60
  -4   0  -1    1.50    0.60
  -4   0  -1    2.40    0.80
  -4   0  -1    1.80    0.80
   4   0   1    2.60    0.80
   4   0   1    3.10    0.80
   4   0   1    0.90    0.60
   4   0   1    1.20    0.50
   4   0   1    2.20    0.80
   4   0   1    1.80    0.60
   4   0   1    2.70    0.90
   4   0   1    1.80    0.60
  -5   0  -1  159.68    4.90
  -5   0  -1  161.68    4.90
  -5   0  -1  160.18    4.70
  -5   0  -1  157.48    4.70
  -5   0  -1  166.08    4.40
  -5   0  -1  163.98    3.50
  -5   0  -1  168.58    5.00
  -5   0  -1  161.48    4.80
   5   0   1  155.88    4.40
   5   0   1  158.68    5.10
   5   0   1  156.68    4.70
   5   0   1  162.68    4.80
   5   0   1  151.98    5.10
   5   0   1  154.38    4.50
   5   0   1  158.88    4.40
   5   0   1  155.68    4.90
  -6   0  -1   89.49    3.60
  -6   0  -1   94.69    3.70
  -6   0  -1   89.69    3.50
  -6   0  -1   87.09    3.50
  -6   0  -1   87.29    3.40
  -6   0  -1   92.19    3.70
  -6   0  -1   94.19    3.40
   6   0   1   92.09    3.30
   6   0   1   88.39    3.90
   6   0   1   89.69    3.90
   6   0   1   84.79    3.50
   6   0   1   90.69    3.50
   6   0   1   86.79    3.40
  -7   0  -1  141.59    5.10
  -7   0  -1  133.69    4.70
  -7   0  -1  132.79    4.80
  -7   0  -1  127.59    4.80
  -7   0  -1  132.79    4.80
   7   0   1  135.79    4.70
   7   0   1  129.99    4.80
   7   0   1  130.59    4.30
   7   0   1  138.89    5.20
   7   0   1  134.09    5.40
  -8   0  -1  108.79    4.60
  -8   0  -1  114.19    4.50
  -8   0  -1  115.79    4.70
  -8   0  -1  106.39    4.50
   8   0   1  104.69    5.50
   8   0   1  111.89    4.40
   8   0   1  114.89    5.30
   8   0   1  113.79    4.70
   8   0   1  110.69    5.00
   8   0   1  115.19    4.00
  -9   0  -1  189.38    7.00
  -9   0  -1  199.38    6.80
  -9   0  -1  210.88    7.00
  -9   0  -1  203.38    6.90
   9   0   1  196.38    7.70
   9   0   1  207.38    7.70
   9   0   1  200.98    6.70
   9   0   1  191.48    8.10
 -10   0  -1   14.90    2.40
 -10   0  -1   13.50    2.30
 -10   0  -1   12.30    2.40
 -10   0  -1   14.20    2.20
 -10   0  -1   14.40    2.30
  10   0   1   14.80    2.60
  10   0   1   13.20    2.70
  10   0   1   17.40    2.90
  10  -1  -1  130.79    6.90
  10  -1  -1  126.49    6.50
  10  -1  -1  136.69    6.90
 -10   1   1  139.69    6.20
 -10   1   1  132.69    5.80
   9  -1  -1   65.59    4.50
   9  -1  -1   65.99    4.30
   9  -1  -1   73.89    4.80
  -9   1   1   59.69    3.50
  -9   1   1   57.79    3.50
  -9   1   1   67.69    3.80
  -9   1   1   56.19    3.80
   8  -1  -1  150.78    6.20
   8  -1  -1  136.09    6.20
   8  -1  -1  132.79    5.90
  -8   1   1  135.89    5.40
  -8   1   1  141.09    5.20
  -8   1   1  141.89    5.30
  -8   1   1  141.29    5.40
   7  -1  -1   93.49    3.20
   7  -1  -1   89.49    4.50
   7  -1  -1   98.89    3.60
   7  -1  -1  101.09    4.80
   7  -1  -1   98.19    4.70
   7  -1  -1   89.19    3.90
  -7   1   1   94.59    4.10
  -7   1   1   91.89    3.90
  -7   1   1   88.69    3.90
  -7   1   1   95.29    4.00
   6  -1  -1   -0.80    0.60
   6  -1  -1   -0.30    1.00
   6  -1  -1    0.10    0.60
   6  -1  -1   -0.20    1.00
   6  -1  -1    0.10    0.90
   6  -1  -1   -0.40    0.70
   6  -1  -1    0.50    0.60
  -6   1   1    0.10    0.70
  -6   1   1   -0.10    0.70
  -6   1   1    0.50    0.50
  -6   1   1    0.20    0.50
  -6   1   1   -0.50    0.90
  -6   1   1    0.10    0.60
  -6   1   1    0.50    0.40
  -6   1   1    0.40    0.60
  -6   1   1    0.90    0.70
   5  -1  -1   14.30    1.80
   5  -1  -1   14.80    1.30
   5  -1  -1   12.60    1.40
   5  -1  -1   14.60    1.30
   5  -1  -1   12.90    1.30
   5  -1  -1   14.10    0.90
   5  -1  -1   13.90    1.70
   5  -1  -1   14.10    1.70
  -5   1   1   16.00    1.50
  -5   1   1   12.20    1.40
  -5   1   1   14.30    0.90
  -5   1   1   12.10    1.40
  -5   1   1   12.80    1.40
  -5   1   1   12.50    1.40
  -5   1   1   14.50    1.10
  -5   1   1   14.90    1.50
  -5   1   1   13.70    1.00
   4  -1  -1   12.10    1.10
   4  -1  -1   11.90    1.20
   4  -1  -1   12.30    1.50
   4  -1  -1   11.90    1.00
   4  -1  -1   10.60    1.40
   4  -1  -1   11.10    1.10
   4  -1  -1   11.40    0.80
   4  -1  -1   13.30    1.10
  -4   1   1   12.90    1.20
  -4   1   1   11.70    1.20
  -4   1   1   11.90    0.90
  -4   1   1   12.60    0.90
  -4   1   1   12.30    1.20
  -4   1   1   11.60    1.30
  -4   1   1   11.30    1.20
  -4   1   1   12.00    1.20
   3  -1  -1   33.60    1.60
   3  -1  -1   34.20    1.70
   3  -1  -1   32.70    1.90
   3  -1  -1   29.50    1.50
   3  -1  -1   33.20    1.60
   3  -1  -1   31.20    1.50
   3  -1  -1   30.70    1.50
   3  -1  -1   32.20    1.90
   3  -1  -1   34.50    1.30
   3  -1  -1   30.90    1.40
   3  -1  -1   29.10    1.30
  -3   1   1   33.90    1.60
  -3   1   1   30.80    1.80
  -3   1   1   29.50    1.60
  -3   1   1   32.80    1.30
  -3   1   1   34.10    1.60
  -3   1   1   31.60    1.70
  -3   1   1   32.10    1.50
  -3   1   1   30.80    1.10
  -3   1   1   30.20    1.90
  -3   1   1   32.10    1.60
  -3   1   1   31.40    1.60
  -3   1   1   33.00    1.60
   2  -1  -1  585.94   13.30
   2  -1  -1  566.24   13.10
   2  -1  -1  595.14   12.70
   2  -1  -1  585.74   12.50
   2  -1  -1  600.74   12.20
   2  -1  -1  599.44   12.70
   2  -1  -1  600.84   12.80
   2  -1  -1  603.44   12.50
   2  -1  -1  599.44   12.20
   2  -1  -1  590.54   12.60
   2  -1  -1  596.54   12.30
  -2   1   1  583.84   12.80
  -2   1   1  575.74   12.30
  -2   1   1  590.94   12.80
  -2   1   1  586.84   12.60
  -2   1   1  612.44   12.80
  -2   1   1  600.44   12.40
  -2   1   1  605.84   13.30
  -2   1   1  603.04   12.60
  -2   1   1  588.54   12.50
  -2   1   1  600.74   11.80
  -2   1   1  589.04   12.20
   1  -1  -1 1198.58   25.50
   1  -1  -1 1230.98   24.60
   1  -1  -1 1233.28   25.00
   1  -1  -1 1195.18   25.20
   1  -1  -1 1222.58   24.50
   1  -1  -1 1223.18   25.00
   1  -1  -1 1192.38   24.00
   1  -1  -1 1217.18   24.20
   1  -1  -1 1211.58   24.10
   1  -1  -1 1231.08   24.60
   1  -1  -1 1229.28   25.00
  -1   1   1 1246.48   24.60
  -1   1   1 1198.28   25.00
  -1   1   1 1216.28   24.70
  -1   1   1 1210.98   24.60
  -1   1   1 1245.88   24.30
  -1   1   1 1172.28   24.20
  -1   1   1 1204.98   25.00
  -1   1   1 1249.28   24.50
  -1   1   1 1202.88   25.50
  -1   1   1 1217.08   24.10
   0  -1  -1   13.10    0.80
   0  -1  -1   16.00    0.70
   0  -1  -1   13.30    0.80
   0  -1  -1   11.20    0.80
   0  -1  -1   13.40    0.80
   0  -1  -1   14.00    0.80
   0  -1  -1   15.00    0.90
   0  -1  -1   14.50    0.80
   0  -1  -1   13.50    0.70
   0  -1  -1   14.00    0.80
   0   1   1   13.80    0.70
   0   1   1   14.90    0.90
   0   1   1   12.70    0.80
   0   1   1   14.70    0.80
   0   1   1   14.20    0.90
   0   1   1   13.80    0.80
   0   1   1   13.90    0.80
   0   1   1   14.60    0.90
   0   1   1   14.00    0.80
   0   1   1   14.90    0.80
   0   1   1   14.40    0.70
  -1  -1  -1  927.11   18.20
  -1  -1  -1  943.51   18.30
  -1  -1  -1  925.21   19.00
  -1  -1  -1  920.91   19.00
  -1  -1  -1  931.21   18.30
  -1  -1  -1  896.91   18.70
  -1  -1  -1  939.01   18.70
  -1  -1  -1  912.51   18.40
  -1  -1  -1  931.71   18.60
   1   1   1  928.61   18.20
   1   1   1  911.91   18.30
   1   1   1  930.51   18.30
   1   1   1  873.21   18.60
   1   1   1  908.01   18.30
   1   1   1  923.41   19.00
   1   1   1  933.21   18.70
   1   1   1  937.51   18.30
   1   1   1  912.61   19.00
   1   1   1  930.11   18.70
  -2  -1  -1    5.90    0.50
  -2  -1  -1    6.30    0.70
  -2  -1  -1    5.20    0.70
  -2  -1  -1    6.10    0.70
  -2  -1  -1    6.50    0.70
  -2  -1  -1    5.90    0.70
  -2  -1  -1    4.40    0.70
  -2  -1  -1    4.90    0.70
  -2  -1  -1    5.10    0.70
  -2  -1  -1    7.20    0.50
  -2  -1  -1    5.40    0.70
  -2  -1  -1    5.70    0.70
   2   1   1    7.30    0.70
   2   1   1    6.40    0.50
   2   1   1    6.60    0.70
   2   1   1    6.20    0.70
   2   1   1    6.70    0.70
   2   1   1    5.50    0.70
   2   1   1    5.00    0.70
   2   1   1    7.00    0.60
   2   1   1    6.40    0.70
   2   1   1    4.90    0.70
  -3  -1  -1  236.98    5.90
  -3  -1  -1  246.08    6.00
  -3  -1  -1  242.28    5.80
  -3  -1  -1  247.68    5.50
  -3  -1  -1  240.58    5.60
  -3  -1  -1  248.58    5.70
  -3  -1  -1  243.28    5.80
  -3  -1  -1  243.98    5.90
  -3  -1  -1  251.57    5.70
  -3  -1  -1  237.78    5.90
   3   1   1  239.98    5.60
   3   1   1  238.88    6.00
   3   1   1  242.18    6.00
   3   1   1  240.58    5.40
   3   1   1  248.88    5.00
   3   1   1  245.28    5.80
   3   1   1  247.78    5.80
   3   1   1  244.58    5.60
   3   1   1  244.98    5.80
   3   1   1  242.28    5.70
  -4  -1  -1  143.39    4.30
  -4  -1  -1  136.29    3.70
  -4  -1  -1  138.89    3.90
  -4  -1  -1  139.99    4.00
  -4  -1  -1  135.89    3.90
  -4  -1  -1  138.29    4.00
  -4  -1  -1  135.59    4.00
  -4  -1  -1  143.19    3.90
  -4  -1  -1  145.19    4.10
   4   1   1  144.29    3.70
   4   1   1  147.29    4.30
   4   1   1  145.19    4.00
   4   1   1  137.39    3.70
   4   1   1  138.69    4.20
   4   1   1  145.39    4.00
   4   1   1  138.49    4.30
   4   1   1  136.99    3.80
   4   1   1  141.89    4.00
   4   1   1  135.29    3.90
   4   1   1  137.79    4.00
  -5  -1  -1   10.10    1.20
  -5  -1  -1    6.10    0.90
  -5  -1  -1   10.60    1.20
  -5  -1  -1   10.10    1.20
  -5  -1  -1   10.20    1.20
  -5  -1  -1    8.10    1.10
  -5  -1  -1   10.90    1.20
   5   1   1    9.90    1.20
   5   1   1    9.10    1.30
   5   1   1   10.90    1.20
   5   1   1    8.20    1.30
   5   1   1    9.20    1.20
   5   1   1    7.90    1.00
   5   1   1   11.30    1.20
   5   1   1   11.40    1.20
  -6  -1  -1  164.88    5.10
  -6  -1  -1  163.58    4.90
  -6  -1  -1  168.28    5.00
  -6  -1  -1  164.38    5.10
  -6  -1  -1  158.68    4.80
  -6  -1  -1  156.88    5.00
   6   1   1  158.18    5.40
   6   1   1  161.38    5.20
   6   1   1  167.78    5.00
   6   1   1  162.58    4.90
   6   1   1  153.08    4.50
   6   1   1  159.28    5.40
  -7  -1  -1  801.92   18.80
  -7  -1  -1  814.92   18.70
  -7  -1  -1  796.32   17.90
  -7  -1  -1  800.22   17.70
  -7  -1  -1  803.32   18.20
  -7  -1  -1  804.92   18.30
  -7  -1  -1  790.32   18.60
   7   1   1  818.82   18.30
   7   1   1  807.32   19.20
   7   1   1  797.82   17.30
   7   1   1  801.92   18.20
   7   1   1  810.02   17.20
   7   1   1  780.12   18.50
   7   1   1  803.62   20.20
   7   1   1  790.62   18.80
  -8  -1  -1  139.79    5.00
  -8  -1  -1  133.39    4.80
  -8  -1  -1  136.49    5.10
  -8  -1  -1  136.49    5.50
  -8  -1  -1  133.29    4.90
   8   1   1  133.89    5.70
   8   1   1  133.89    5.10
   8   1   1  131.29    4.20
   8   1   1  139.29    5.60
   8   1   1  130.69    4.90
   8   1   1  136.49    6.10
  -9  -1  -1   41.70    2.80
  -9  -1  -1   42.50    3.20
  -9  -1  -1   35.30    2.70
  -9  -1  -1   43.20    2.90
  -9  -1  -1   46.00    3.00
   9   1   1   48.40    3.80
   9   1   1   43.10    3.20
   9   1   1   44.20    3.50
   9   1   1   42.40    3.00
 -10  -1  -1    1.80    1.20
 -10  -1  -1   -0.40    1.00
 -10  -1  -1   -0.10    1.00
 -10  -1  -1   -0.50    1.20
 -10  -1  -1   -0.20    0.90
  10   1   1   -0.30    1.40
  10   1   1    0.90    1.80
  10   1   1    3.80    1.70
  10   1   1    0.10    1.20
 -11  -1  -1    0.60    1.40
  11   1   1   -0.70    1.50
  11   1   1   -1.20    1.80
   9  -2  -1  119.49    6.20
   9  -2  -1  133.49    6.40
   9  -2  -1  128.89    6.40
  -9   2   1  133.99    5.70
  -9   2   1  129.09    5.70
  -9   2   1  124.49    5.80
  -9   2   1  130.49    5.50
   8  -2  -1   25.20    3.10
   8  -2  -1   26.80    3.10
   8  -2  -1   28.00    3.30
  -8   2   1   23.60    2.60
  -8   2   1   21.00    2.60
  -8   2   1   22.10    2.40
  -8   2   1   23.70    2.60
   7  -2  -1   45.20    3.40
   7  -2  -1   48.80    2.50
   7  -2  -1   46.40    3.00
   7  -2  -1   46.00    3.30
   7  -2  -1   47.00    3.40
  -7   2   1   48.70    3.00
  -7   2   1   43.00    3.10
  -7   2   1   49.30    2.90
  -7   2   1   43.10    2.90
   6  -2  -1   76.69    4.00
   6  -2  -1   82.89    3.20
   6  -2  -1   78.39    2.80
   6  -2  -1   82.59    3.70
   6  -2  -1   86.99    4.20
   6  -2  -1   79.59    4.10
  -6   2   1   82.19    3.80
  -6   2   1   75.79    3.60
  -6   2   1   85.49    2.70
  -6   2   1   76.59    3.60
  -6   2   1   84.29    3.60
  -6   2   1   80.69    3.80
   5  -2  -1   13.70    1.90
   5  -2  -1   12.90    1.10
   5  -2  -1   14.20    1.70
   5  -2  -1   14.50    1.40
   5  -2  -1   14.60    1.60
   5  -2  -1   11.90    1.70
   5  -2  -1   11.60    1.30
  -5   2   1   13.70    1.70
  -5   2   1   12.40    1.50
  -5   2   1   14.70    1.60
  -5   2   1   10.40    1.40
  -5   2   1   12.40    0.80
  -5   2   1   14.00    1.60
  -5   2   1   12.50    1.10
  -5   2   1   13.80    1.60
   4  -2  -1    1.30    0.60
   4  -2  -1    1.90    0.80
   4  -2  -1    0.80    0.60
   4  -2  -1    1.70    0.50
   4  -2  -1    1.70    0.70
   4  -2  -1    2.10    0.90
   4  -2  -1    1.10    0.80
   4  -2  -1    1.10    0.50
  -4   2   1    0.00    0.60
  -4   2   1    1.10    0.60
  -4   2   1    5.70    1.20
  -4   2   1    1.50    0.70
  -4   2   1    0.60    0.70
  -4   2   1    1.60    0.70
  -4   2   1    0.80    0.30
  -4   2   1    1.40    0.60
   3  -2  -1    3.70    0.40
   3  -2  -1    3.00    0.80
   3  -2  -1    3.00    0.80
   3  -2  -1    4.30    0.80
   3  -2  -1    4.80    1.00
   3  -2  -1    2.70    0.60
   3  -2  -1    4.80    0.90
  -3   2   1    4.00    0.80
  -3   2   1    3.30    0.80
  -3   2   1    3.40    0.70
  -3   2   1    3.40    0.80
  -3   2   1    4.70    0.40
  -3   2   1    5.10    0.90
  -3   2   1    2.60    0.80
  -3   2   1    2.00    0.70
   2  -2  -1  514.35   11.10
   2  -2  -1  524.85   11.50
   2  -2  -1  531.35   11.60
   2  -2  -1  516.65   11.50
   2  -2  -1  527.35   11.70
   2  -2  -1  494.75   11.90
   2  -2  -1  506.55   11.90
   2  -2  -1  512.35   11.20
   2  -2  -1  528.45   11.00
  -2   2   1  505.25   11.60
  -2   2   1  504.85   11.20
  -2   2   1  534.55   11.70
  -2   2   1  510.35   11.00
  -2   2   1  488.25   11.40
  -2   2   1  525.55   11.30
  -2   2   1  512.05   11.40
  -2   2   1  502.85   11.30
   1  -2  -1 9167.78  182.38
   1  -2  -1 8703.43  182.48
   1  -2  -1 9419.56  184.98
   1  -2  -1 9327.57  190.28
   1  -2  -1 9300.57  191.88
   1  -2  -1 9354.26  182.68
   1  -2  -1 9259.37  186.78
   1  -2  -1 8813.62  177.88
   1  -2  -1 9070.29  190.28
   1  -2  -1 9420.26  189.58
  -1   2   1 8891.21  182.98
  -1   2   1 9389.76  190.28
  -1   2   1 9409.26  183.18
  -1   2   1 9029.40  182.38
  -1   2   1 9654.03  185.58
  -1   2   1 8864.91  181.48
  -1   2   1 9097.19  186.78
  -1   2   1 9273.27  190.78
  -1   2   1 8756.92  185.68
  -1   2   1 9275.47  190.18
   0  -2  -1   53.79    2.00
   0  -2  -1   55.89    1.90
   0  -2  -1   53.69    1.80
   0  -2  -1   55.39    1.90
   0  -2  -1   56.89    1.70
   0  -2  -1   53.39    1.90
   0  -2  -1   53.79    1.70
   0  -2  -1   55.69    1.80
   0  -2  -1   52.89    1.90
   0  -2  -1   53.19    1.90
   0   2   1   52.19    1.90
   0   2   1   63.99    1.90
   0   2   1   53.69    1.80
   0   2   1   54.29    1.90
   0   2   1   52.69    1.70
   0   2   1   55.59    1.80
   0   2   1   52.49    1.50
   0   2   1   52.79    1.90
   0   2   1   53.19    1.90
  -1  -2  -1  170.78    4.20
  -1  -2  -1  177.18    4.20
  -1  -2  -1  167.48    4.10
  -1  -2  -1  176.68    4.30
  -1  -2  -1  173.88    4.20
  -1  -2  -1  173.78    4.10
  -1  -2  -1  176.08    4.10
  -1  -2  -1  172.98    4.00
  -1  -2  -1  176.98    4.30
  -1  -2  -1  171.78    3.70
   1   2   1  172.08    4.20
   1   2   1  172.48    4.20
   1   2   1  171.48    4.10
   1   2   1  173.68    4.20
   1   2   1  169.68    4.10
   1   2   1  173.88    3.70
   1   2   1  170.08    4.20
   1   2   1  170.28    4.10
   1   2   1  170.98    4.20
   1   2   1  175.48    4.00
  -2  -2  -1  197.78    4.90
  -2  -2  -1  203.98    4.80
  -2  -2  -1  200.78    4.70
  -2  -2  -1  198.98    4.70
  -2  -2  -1  206.78    4.70
  -2  -2  -1  196.08    4.80
  -2  -2  -1  193.78    4.80
  -2  -2  -1  206.18    4.60
  -2  -2  -1  201.28    4.80
   2   2   1  197.78    4.70
   2   2   1  196.38    4.80
   2   2   1  198.58    4.70
   2   2   1  204.28    5.00
   2   2   1  200.48    4.60
   2   2   1  197.28    4.80
   2   2   1  195.98    4.80
   2   2   1  202.38    4.00
   2   2   1  201.48    4.60
  -3  -2  -1    3.60    0.70
  -3  -2  -1    4.10    0.70
  -3  -2  -1    3.20    0.60
  -3  -2  -1    3.40    0.60
  -3  -2  -1    2.20    0.60
  -3  -2  -1    3.30    0.60
  -3  -2  -1    4.40    0.40
  -3  -2  -1    4.50    0.70
  -3  -2  -1    3.30    0.60
  -3  -2  -1    4.20    0.70
  -3  -2  -1    3.10    0.50
   3   2   1    3.90    0.70
   3   2   1    4.50    0.60
   3   2   1    3.40    0.60
   3   2   1    3.70    0.40
   3   2   1    3.20    0.60
   3   2   1    4.30    0.60
   3   2   1    2.50    0.60
   3   2   1    3.10    0.80
   3   2   1    4.00    0.70
   3   2   1    4.50    0.70
  -4  -2  -1  379.26    8.40
  -4  -2  -1  368.76    8.60
  -4  -2  -1  370.86    8.50
  -4  -2  -1  367.86    8.70
  -4  -2  -1  363.86    8.80
  -4  -2  -1  380.06    8.60
  -4  -2  -1  371.66    7.70
  -4  -2  -1  363.16    8.60
  -4  -2  -1  362.26    7.80
  -4  -2  -1  347.47    8.60
  -4  -2  -1  359.06    8.30
  -4  -2  -1  364.46    8.90
   4   2   1  374.06    8.40
   4   2   1  375.66    7.90
   4   2   1  370.36    8.50
   4   2   1  364.56    8.50
   4   2   1  368.26    8.20
   4   2   1  371.76    8.50
   4   2   1  374.26    9.50
   4   2   1  350.26    8.70
   4   2   1  374.56    7.80
   4   2   1  374.06    8.10
   4   2   1  362.56    9.00
  -5  -2  -1   19.80    1.50
  -5  -2  -1   21.10    1.50
  -5  -2  -1   21.70    1.50
  -5  -2  -1   24.20    1.50
  -5  -2  -1   21.30    1.40
  -5  -2  -1   21.80    0.70
  -5  -2  -1   21.50    1.70
  -5  -2  -1   21.70    1.20
   5   2   1   21.00    1.90
   5   2   1   22.50    1.30
   5   2   1   20.60    1.90
   5   2   1   21.20    1.40
   5   2   1   20.40    1.50
   5   2   1   20.60    1.30
   5   2   1   23.50    1.80
   5   2   1   21.40    1.00
   5   2   1   19.60    1.20
  -6  -2  -1   39.50    1.90
  -6  -2  -1   40.20    2.40
  -6  -2  -1   47.10    2.30
  -6  -2  -1   38.10    2.10
  -6  -2  -1   42.40    2.20
  -6  -2  -1   40.60    2.10
  -6  -2  -1   40.10    2.10
   6   2   1   43.00    1.90
   6   2   1   40.50    1.90
   6   2   1   40.40    2.80
   6   2   1   45.70    2.30
   6   2   1   41.20    2.40
   6   2   1   40.50    2.00
   6   2   1   43.30    2.60
  -7  -2  -1    4.90    1.10
  -7  -2  -1    7.20    1.20
  -7  -2  -1    6.30    1.30
  -7  -2  -1    5.40    1.20
  -7  -2  -1    6.00    1.10
  -7  -2  -1    4.00    1.00
  -7  -2  -1    7.30    1.30
   7   2   1    5.60    0.90
   7   2   1    4.80    1.50
   7   2   1    7.00    1.40
   7   2   1    7.00    1.30
   7   2   1    6.10    1.10
   7   2   1    4.80    1.30
  -8  -2  -1   28.20    2.00
  -8  -2  -1   27.30    2.10
  -8  -2  -1   25.70    2.70
  -8  -2  -1   25.70    2.20
  -8  -2  -1   26.80    2.10
   8   2   1   24.50    2.80
   8   2   1   24.10    1.60
   8   2   1   21.60    2.40
   8   2   1   23.30    2.20
   8   2   1   25.80    2.80
  -9  -2  -1  340.07    9.80
  -9  -2  -1  336.17    9.50
  -9  -2  -1  357.76    9.70
  -9  -2  -1  362.86   10.60
  -9  -2  -1  361.16    9.30
   9   2   1  349.17   10.70
   9   2   1  343.37   11.50
   9   2   1  350.26   10.30
 -10  -2  -1    7.40    1.90
 -10  -2  -1    9.10    1.60
 -10  -2  -1    7.80    1.60
 -10  -2  -1    7.70    1.60
 -10  -2  -1    7.60    1.50
  10   2   1    6.20    2.20
  10   2   1    5.50    1.90
  10   2   1    4.20    1.80
 -11  -2  -1   14.40    2.60
 -11  -2  -1   12.10    2.00
 -11  -2  -1   15.10    2.30
 -11  -2  -1    9.00    1.80
  11   2   1   14.50    3.10
  11   2   1   11.50    2.50
   9  -3  -1   43.30    4.30
  -9   3   1   51.39    3.90
   8  -3  -1    1.20    1.70
   8  -3  -1    4.40    1.80
   8  -3  -1    1.50    1.40
  -8   3   1    3.20    1.40
  -8   3   1    1.80    1.50
  -8   3   1    1.00    1.10
  -8   3   1    3.50    1.50
   7  -3  -1    2.40    1.50
   7  -3  -1    3.20    1.40
   7  -3  -1    6.30    1.70
   7  -3  -1    3.10    1.10
  -7   3   1    2.50    1.20
  -7   3   1    2.90    1.60
  -7   3   1    3.20    1.40
  -7   3   1    5.70    1.50
   6  -3  -1   21.10    2.50
   6  -3  -1   20.90    2.00
   6  -3  -1   19.50    2.60
   6  -3  -1   17.60    2.30
   6  -3  -1   21.50    2.40
  -6   3   1   23.80    2.40
  -6   3   1   18.80    1.50
  -6   3   1   19.70    2.20
  -6   3   1   20.00    2.20
  -6   3   1   17.20    2.30
   5  -3  -1   15.90    2.10
   5  -3  -1   17.00    1.30
   5  -3  -1   16.50    2.10
   5  -3  -1   15.90    1.90
   5  -3  -1   16.80    1.80
   5  -3  -1   18.70    1.80
   5  -3  -1   17.80    0.80
  -5   3   1   15.50    1.90
  -5   3   1   18.90    2.20
  -5   3   1   18.10    2.00
  -5   3   1   14.50    1.80
  -5   3   1   18.20    2.00
  -5   3   1   16.40    1.50
   4  -3  -1   78.79    2.80
   4  -3  -1   74.79    3.30
   4  -3  -1   76.29    3.40
   4  -3  -1   74.29    3.40
   4  -3  -1   78.09    3.60
   4  -3  -1   73.49    3.40
  -4   3   1   71.89    3.30
  -4   3   1   78.89    3.40
  -4   3   1   79.99    3.30
  -4   3   1   82.59    3.50
  -4   3   1   82.99    3.50
  -4   3   1   77.39    2.80
  -4   3   1   78.19    3.40
   3  -3  -1   32.10    2.00
   3  -3  -1   29.70    1.90
   3  -3  -1   32.90    2.00
   3  -3  -1   30.50    2.10
   3  -3  -1   28.80    1.80
   3  -3  -1   32.70    1.70
  -3   3   1   31.60    2.00
  -3   3   1   28.40    1.90
  -3   3   1   30.80    1.90
  -3   3   1   30.00    1.90
  -3   3   1   28.90    1.90
  -3   3   1   28.40    1.70
  -3   3   1   33.30    2.10
   2  -3  -1  979.10   21.40
   2  -3  -1  989.50   22.00
   2  -3  -1 1031.00   22.00
   2  -3  -1 1035.30   21.90
   2  -3  -1  989.90   21.20
   2  -3  -1 1025.50   21.70
   2  -3  -1 1009.60   21.00
   2  -3  -1  971.20   21.00
   2  -3  -1 1005.20   22.20
   2  -3  -1 1024.40   19.60
  -2   3   1 1028.20   22.00
  -2   3   1  991.20   21.20
  -2   3   1 1031.70   21.40
  -2   3   1  987.70   21.00
  -2   3   1  989.90   21.90
  -2   3   1  999.10   21.20
  -2   3   1 1000.20   21.60
  -2   3   1 1027.60   21.70
  -2   3   1  990.50   22.00
   1  -3  -1  366.96    8.80
   1  -3  -1  362.36    8.70
   1  -3  -1  357.66    8.80
   1  -3  -1  378.26    8.90
   1  -3  -1  383.16    8.50
   1  -3  -1  359.36    8.50
   1  -3  -1  370.26    8.60
  -1   3   1  372.86    8.90
  -1   3   1  367.36    8.80
  -1   3   1  377.06    8.70
  -1   3   1  373.26    8.50
  -1   3   1  359.26    8.50
  -1   3   1  363.16    8.60
  -1   3   1  365.56    8.70
  -1   3   1  376.36    8.90
  -1   3   1  359.66    8.50
  -1   3   1  360.96    8.50
   0  -3  -1   28.10    1.60
   0  -3  -1   28.00    1.60
   0  -3  -1   27.90    1.60
   0  -3  -1   27.30    1.50
   0  -3  -1   25.40    1.40
   0  -3  -1   30.40    1.40
   0  -3  -1   26.90    1.30
   0  -3  -1   25.50    1.50
   0  -3  -1   25.60    1.50
   0  -3  -1   20.80    1.50
   0   3   1   27.80    1.50
   0   3   1   25.90    1.50
   0   3   1   26.60    1.50
   0   3   1   29.20    1.50
   0   3   1   27.80    1.60
   0   3   1   26.90    1.50
   0   3   1   27.60    1.30
   0   3   1   34.30    1.40
   0   3   1   26.70    1.60
   0   3   1   28.80    1.10
  -1  -3  -1 1263.97   26.20
  -1  -3  -1 1297.07   25.20
  -1  -3  -1 1260.77   26.70
  -1  -3  -1 1257.97   26.40
  -1  -3  -1 1276.17   26.60
  -1  -3  -1 1291.97   26.20
  -1  -3  -1 1296.37   25.90
   1   3   1 1244.98   26.20
   1   3   1 1307.57   26.20
   1   3   1 1278.07   25.80
   1   3   1 1241.58   25.10
   1   3   1 1286.07   26.60
   1   3   1 1272.37   26.60
   1   3   1 1231.58   25.60
   1   3   1 1210.28   25.90
   1   3   1 1273.17   26.20
   1   3   1 1275.07   25.60
  -2  -3  -1  476.75   10.60
  -2  -3  -1  465.75   10.80
  -2  -3  -1  483.35   10.40
  -2  -3  -1  489.85   10.80
  -2  -3  -1  486.95   10.50
  -2  -3  -1  473.75   10.40
  -2  -3  -1  486.15   10.30
  -2  -3  -1  492.35    9.60
  -2  -3  -1  482.25   10.50
  -2  -3  -1  466.35   10.40
   2   3   1  491.85   10.80
   2   3   1  462.35   10.70
   2   3   1  476.65   10.50
   2   3   1  471.65   10.60
   2   3   1  492.05   10.40
   2   3   1  485.55   10.90
   2   3   1  492.55    9.60
   2   3   1  477.05   10.40
  -3  -3  -1   82.09    2.70
  -3  -3  -1   86.89    2.60
  -3  -3  -1   85.09    2.70
  -3  -3  -1   81.49    2.80
  -3  -3  -1   85.49    2.70
  -3  -3  -1   80.29    2.80
  -3  -3  -1   83.79    2.70
  -3  -3  -1   83.49    2.80
  -3  -3  -1   82.19    2.70
   3   3   1   84.79    2.60
   3   3   1   87.39    2.80
   3   3   1   81.99    2.70
   3   3   1   81.39    2.60
   3   3   1   86.59    3.10
   3   3   1   83.09    2.60
  -4  -3  -1 1129.29   22.70
  -4  -3  -1 1130.09   23.80
  -4  -3  -1 1135.89   22.20
  -4  -3  -1 1074.09   23.30
  -4  -3  -1 1110.79   22.90
  -4  -3  -1 1080.49   23.70
  -4  -3  -1 1129.49   21.80
  -4  -3  -1 1087.29   23.30
  -4  -3  -1 1149.78   23.30
  -4  -3  -1 1131.39   22.90
  -4  -3  -1 1018.00   23.70
   4   3   1 1141.49   23.40
   4   3   1 1090.39   22.70
   4   3   1 1133.99   23.60
   4   3   1 1106.29   22.90
   4   3   1 1111.79   23.30
   4   3   1 1123.09   22.60
   4   3   1 1125.39   23.30
   4   3   1 1088.59   24.10
   4   3   1 1127.09   21.70
   4   3   1 1130.29   22.70
   4   3   1 1143.39   23.70
   4   3   1 1113.89   25.10
  -5  -3  -1  351.76    8.50
  -5  -3  -1  352.36    7.40
  -5  -3  -1  335.27    8.30
  -5  -3  -1  348.17    8.50
  -5  -3  -1  338.17    8.80
  -5  -3  -1  350.86    8.40
  -5  -3  -1  363.86    7.60
  -5  -3  -1  343.47    8.20
   5   3   1  341.07    7.90
   5   3   1  344.07    8.40
   5   3   1  335.77    9.30
   5   3   1  348.07    7.90
   5   3   1  335.67    9.00
   5   3   1  330.37    8.60
   5   3   1  350.66    7.30
   5   3   1  353.66    8.40
   5   3   1  348.67    7.90
  -6  -3  -1    8.20    1.20
  -6  -3  -1    5.00    0.90
  -6  -3  -1   10.30    1.20
  -6  -3  -1    7.90    1.20
  -6  -3  -1    8.00    1.10
  -6  -3  -1    4.90    1.10
  -6  -3  -1    7.00    0.60
  -6  -3  -1    6.90    0.80
   6   3   1    8.00    1.50
   6   3   1    7.30    1.30
   6   3   1    9.00    0.90
   6   3   1    6.20    1.00
   6   3   1    7.50    1.00
   6   3   1    8.10    1.00
   6   3   1    7.90    0.90
   6   3   1    6.30    1.30
  -7  -3  -1  119.99    4.10
  -7  -3  -1  124.19    4.20
  -7  -3  -1  121.19    4.70
  -7  -3  -1  121.39    4.30
  -7  -3  -1  127.09    4.30
  -7  -3  -1  120.69    3.60
  -7  -3  -1  116.99    4.30
   7   3   1  127.59    3.60
   7   3   1  119.69    5.20
   7   3   1  122.29    3.30
   7   3   1  129.49    4.20
   7   3   1  117.19    4.80
   7   3   1  131.19    4.30
   7   3   1  120.49    3.60
   7   3   1  117.09    4.80
  -8  -3  -1  230.78    7.00
  -8  -3  -1  237.38    6.80
  -8  -3  -1  229.58    6.10
  -8  -3  -1  228.78    6.70
  -8  -3  -1  222.18    6.90
  -8  -3  -1  227.68    7.50
   8   3   1  233.78    8.40
   8   3   1  228.58    7.60
   8   3   1  237.28    5.90
   8   3   1  229.28    7.60
   8   3   1  240.28    6.90
  -9  -3  -1   42.70    2.40
  -9  -3  -1   39.00    2.60
  -9  -3  -1   39.60    2.70
  -9  -3  -1   42.30    2.80
  -9  -3  -1   37.30    3.10
   9   3   1   42.60    3.40
   9   3   1   42.50    3.20
   9   3   1   39.10    3.90
 -10  -3  -1    4.70    1.40
 -10  -3  -1    6.10    1.40
 -10  -3  -1    5.90    1.90
 -10  -3  -1    6.90    1.50
  10   3   1    4.60    2.00
  10   3   1    4.00    1.80
  10   3   1    3.40    1.50
 -11  -3  -1    0.90    1.30
 -11  -3  -1   -0.10    0.90
 -11  -3  -1    1.40    1.10
 -11  -3  -1    0.20    1.10
  11   3   1   -1.80    1.20
  11   3   1    0.40    1.40
  11   3   1    1.90    1.90
   8  -4  -1    8.10    2.20
   8  -4  -1    6.50    2.10
   8  -4  -1    7.00    2.10
  -8   4   1    4.40    1.70
  -8   4   1    7.10    2.10
  -8   4   1    5.70    1.80
  -8   4   1    7.90    1.90
   7  -4  -1   42.50    3.50
   7  -4  -1   36.20    3.70
   7  -4  -1   42.60    3.50
   7  -4  -1   38.20    2.80
  -7   4   1   39.40    3.10
  -7   4   1   44.30    3.30
  -7   4   1   33.60    3.40
  -7   4   1   42.80    3.40
   6  -4  -1    7.70    1.50
   6  -4  -1   11.00    2.00
   6  -4  -1   10.50    2.00
   6  -4  -1   10.90    1.90
  -6   4   1   10.90    2.10
  -6   4   1   10.80    1.50
  -6   4   1   11.10    1.90
  -6   4   1    7.60    1.60
  -6   4   1    8.80    1.70
   5  -4  -1   32.60    3.20
   5  -4  -1   37.10    2.80
   5  -4  -1   38.40    2.80
   5  -4  -1   29.90    2.30
  -5   4   1   32.40    2.60
  -5   4   1   37.90    2.80
  -5   4   1   36.10    2.20
  -5   4   1   34.60    2.70
  -5   4   1   34.20    2.50
   4  -4  -1  106.19    4.20
   4  -4  -1  109.29    4.50
   4  -4  -1  117.99    4.90
   4  -4  -1  105.99    4.40
   4  -4  -1  110.09    4.40
  -4   4   1  117.79    4.00
  -4   4   1  109.79    4.30
  -4   4   1  123.39    4.60
  -4   4   1  116.89    4.60
  -4   4   1  108.99    4.40
  -4   4   1  112.79    4.60
   3  -4  -1  123.29    4.70
   3  -4  -1  111.49    4.20
   3  -4  -1  125.99    4.50
   3  -4  -1  113.09    4.30
   3  -4  -1  109.19    4.10
  -3   4   1  107.19    4.10
  -3   4   1  114.89    3.90
  -3   4   1  113.89    4.30
  -3   4   1  114.29    4.30
  -3   4   1  116.89    4.30
  -3   4   1  113.59    4.30
   2  -4  -1  340.07    8.70
   2  -4  -1  355.36    8.80
   2  -4  -1  338.87    8.70
   2  -4  -1  347.97    7.20
   2  -4  -1  360.06    9.10
   2  -4  -1  349.17    9.30
   2  -4  -1  342.07    9.00
  -2   4   1  335.37    8.70
  -2   4   1  334.87    8.90
  -2   4   1  333.37    8.70
  -2   4   1  352.76    8.80
  -2   4   1  347.57    8.60
  -2   4   1  342.97    9.00
   1  -4  -1  169.98    5.20
   1  -4  -1  175.38    4.90
   1  -4  -1  173.78    5.00
   1  -4  -1  177.88    5.20
   1  -4  -1  180.58    4.10
   1  -4  -1  166.58    5.10
   1  -4  -1  171.58    5.40
   1  -4  -1  177.18    5.30
  -1   4   1  181.78    5.00
  -1   4   1  170.58    5.10
  -1   4   1  177.48    5.00
  -1   4   1  181.28    5.30
  -1   4   1  170.08    5.20
  -1   4   1  171.98    5.20
  -1   4   1  168.38    5.00
   0  -4  -1   32.00    1.90
   0  -4  -1   37.20    2.10
   0  -4  -1   44.80    1.90
   0  -4  -1   41.40    1.70
   0  -4  -1   38.40    2.00
   0  -4  -1   40.20    2.10
   0  -4  -1   36.00    2.10
   0  -4  -1   38.30    1.90
   0  -4  -1   39.40    2.10
   0   4   1   38.20    1.50
   0   4   1   40.80    2.10
   0   4   1   40.80    2.10
   0   4   1   35.20    2.10
   0   4   1   40.90    1.90
   0   4   1   39.40    2.00
   0   4   1   39.60    1.70
   0   4   1   36.40    2.10
   0   4   1   33.80    1.80
   0   4   1   37.80    2.00
  -1  -4  -1   57.79    2.60
  -1  -4  -1   68.79    2.60
  -1  -4  -1   65.39    2.20
  -1  -4  -1   66.59    2.60
  -1  -4  -1   66.99    2.60
  -1  -4  -1   66.39    2.50
  -1  -4  -1   71.59    2.20
  -1  -4  -1   61.09    2.60
  -1  -4  -1   66.09    2.60
   1   4   1   65.89    2.40
   1   4   1   62.79    2.50
   1   4   1   68.09    2.50
   1   4   1   66.69    2.60
   1   4   1   66.19    2.70
   1   4   1   63.59    2.30
   1   4   1   70.19    2.80
   1   4   1   64.19    2.60
   1   4   1   66.99    2.20
   1   4   1   65.29    2.60
   1   4   1   68.69    2.60
  -2  -4  -1   53.79    1.60
  -2  -4  -1   50.99    2.20
  -2  -4  -1   50.39    2.30
  -2  -4  -1   50.59    2.00
  -2  -4  -1   51.39    2.30
  -2  -4  -1   49.40    2.10
  -2  -4  -1   51.49    2.20
  -2  -4  -1   50.39    2.20
  -2  -4  -1   57.49    2.30
  -2  -4  -1   51.49    2.30
  -2  -4  -1   53.79    2.20
   2   4   1   53.69    2.20
   2   4   1   53.89    2.30
   2   4   1   46.50    2.30
   2   4   1   51.29    1.70
   2   4   1   51.59    2.20
   2   4   1   54.09    2.20
   2   4   1   38.70    1.90
   2   4   1   51.19    2.10
   2   4   1   54.49    2.30
  -3  -4  -1  329.37    8.00
  -3  -4  -1  336.77    8.10
  -3  -4  -1  341.97    8.10
  -3  -4  -1  310.37    8.00
  -3  -4  -1  320.97    8.10
  -3  -4  -1  330.27    8.30
  -3  -4  -1  332.07    7.90
  -3  -4  -1  328.77    7.90
  -3  -4  -1  337.77    7.90
   3   4   1  334.37    8.40
   3   4   1  320.37    7.90
   3   4   1  340.27    8.10
   3   4   1  342.17    8.10
   3   4   1  331.67    6.60
   3   4   1  339.17    8.40
   3   4   1  325.17    8.00
   3   4   1  329.27    7.80
  -4  -4  -1  747.73   16.70
  -4  -4  -1  743.23   16.10
  -4  -4  -1  777.42   16.50
  -4  -4  -1  788.92   16.70
  -4  -4  -1  782.42   16.30
  -4  -4  -1  734.83   16.80
  -4  -4  -1  749.62   16.00
  -4  -4  -1  735.13   16.40
   4   4   1  715.03   17.00
   4   4   1  761.12   17.60
   4   4   1  746.53   15.90
   4   4   1  738.13   16.50
   4   4   1  748.23   16.40
   4   4   1  722.03   16.20
   4   4   1  751.82   16.10
  -5  -4  -1   57.39    2.50
  -5  -4  -1   57.49    2.40
  -5  -4  -1   57.09    2.50
  -5  -4  -1   53.89    2.70
  -5  -4  -1   58.29    1.60
  -5  -4  -1   57.49    2.50
  -5  -4  -1   57.79    2.20
  -5  -4  -1   57.49    2.50
   5   4   1   55.09    2.90
   5   4   1   56.39    2.20
   5   4   1   57.39    2.90
   5   4   1   60.49    2.70
   5   4   1   55.59    2.40
  -6  -4  -1   60.99    2.70
  -6  -4  -1   63.59    1.70
  -6  -4  -1   61.29    2.70
  -6  -4  -1   63.19    2.70
  -6  -4  -1   62.69    2.70
  -6  -4  -1   65.09    2.10
  -6  -4  -1   62.79    2.20
  -6  -4  -1   62.19    2.70
  -6  -4  -1   58.69    3.00
   6   4   1   60.39    2.40
   6   4   1   68.39    3.10
   6   4   1   67.29    2.70
   6   4   1   62.79    2.80
   6   4   1   64.39    2.50
   6   4   1   57.89    3.20
  -7  -4  -1   30.10    2.00
  -7  -4  -1   30.20    1.60
  -7  -4  -1   31.90    1.40
  -7  -4  -1   29.40    2.00
  -7  -4  -1   28.00    2.00
  -7  -4  -1   30.90    2.30
  -7  -4  -1   29.80    2.00
  -7  -4  -1   26.70    1.90
  -7  -4  -1   32.80    1.50
   7   4   1   27.90    1.60
   7   4   1   31.20    2.40
   7   4   1   30.00    2.50
   7   4   1   33.20    1.30
   7   4   1   29.70    1.90
   7   4   1   30.00    2.10
   7   4   1   28.50    1.70
  -8  -4  -1  172.38    5.90
  -8  -4  -1  184.88    5.80
  -8  -4  -1  183.38    6.50
  -8  -4  -1  193.78    6.10
  -8  -4  -1  185.78    4.80
  -8  -4  -1  193.98    5.90
   8   4   1  186.58    5.00
   8   4   1  180.98    6.70
   8   4   1  192.88    7.30
   8   4   1  196.48    5.00
   8   4   1  191.58    6.70
   8   4   1  186.08    5.90
  -9  -4  -1    2.10    1.00
  -9  -4  -1    0.30    1.20
  -9  -4  -1    1.10    0.90
  -9  -4  -1    0.60    1.00
   9   4   1    1.00    1.40
   9   4   1    1.10    1.30
   9   4   1   -0.10    1.40
 -10  -4  -1   17.50    2.10
 -10  -4  -1   16.00    2.10
 -10  -4  -1   16.20    2.10
 -10  -4  -1   13.70    2.30
  10   4   1   14.30    2.40
  10   4   1   12.60    2.70
  10   4   1   13.80    2.40
 -11  -4  -1   12.90    1.90
 -11  -4  -1   15.50    2.20
 -11  -4  -1   19.20    2.40
 -11  -4  -1   12.90    2.50
  11   4   1   14.50    2.60
  11   4   1   11.00    2.60
  11   4   1   15.30    3.20
   7  -5  -1   44.40    4.40
   7  -5  -1   39.50    3.90
   7  -5  -1   38.20    3.40
  -7   5   1   40.70    3.80
  -7   5   1   42.50    3.90
  -7   5   1   48.60    3.70
  -7   5   1   46.80    3.80
   6  -5  -1   -0.30    1.20
   6  -5  -1    0.80    1.60
   6  -5  -1    2.20    1.20
   6  -5  -1   -0.10    1.10
  -6   5   1    0.30    1.10
  -6   5   1   -1.70    1.30
  -6   5   1   -0.30    1.10
  -6   5   1    1.60    1.30
   5  -5  -1   11.60    2.20
   5  -5  -1   12.20    2.00
   5  -5  -1   14.60    2.20
   5  -5  -1   16.30    2.60
  -5   5   1   16.50    1.90
  -5   5   1   15.00    2.20
  -5   5   1   16.00    2.20
  -5   5   1   14.50    2.10
  -5   5   1   16.60    2.30
   4  -5  -1   39.30    2.70
   4  -5  -1   36.80    2.90
   4  -5  -1   39.60    2.90
   4  -5  -1   36.40    2.90
  -4   5   1   40.10    2.80
  -4   5   1   32.20    2.70
  -4   5   1   34.20    2.40
  -4   5   1   39.30    2.90
  -4   5   1   41.30    3.00
   3  -5  -1   10.80    1.60
   3  -5  -1   11.70    1.90
   3  -5  -1   12.40    1.80
   3  -5  -1   11.50    1.70
   3  -5  -1   10.40    1.60
  -3   5   1   12.90    1.90
  -3   5   1   15.30    2.00
  -3   5   1   11.20    1.70
  -3   5   1    9.50    1.50
  -3   5   1    9.50    1.60
  -3   5   1    9.90    1.70
   2  -5  -1   24.40    2.00
   2  -5  -1   23.30    1.00
   2  -5  -1   21.30    2.20
   2  -5  -1   23.50    2.20
   2  -5  -1   16.50    1.90
   2  -5  -1   22.30    2.20
  -2   5   1   18.80    2.00
  -2   5   1   18.70    1.90
  -2   5   1   23.50    2.20
  -2   5   1   23.50    2.20
  -2   5   1   24.80    2.10
  -2   5   1   20.40    2.10
   1  -5  -1   35.00    1.50
   1  -5  -1   31.90    2.20
   1  -5  -1   31.20    1.80
   1  -5  -1   36.80    2.50
   1  -5  -1   36.70    2.40
   1  -5  -1   31.30    2.20
   1  -5  -1   33.60    2.10
  -1   5   1   31.90    2.20
  -1   5   1   31.60    2.10
  -1   5   1   32.60    2.20
  -1   5   1   35.00    2.20
  -1   5   1   32.50    2.20
  -1   5   1   35.80    2.20
   0  -5  -1  279.67    7.60
   0  -5  -1  255.87    7.00
   0  -5  -1  254.67    7.20
   0  -5  -1  276.97    7.40
   0  -5  -1  270.97    7.50
   0  -5  -1  265.57    7.50
   0  -5  -1  269.47    6.70
   0   5   1  276.57    6.40
   0   5   1  258.27    6.90
   0   5   1  271.67    7.50
   0   5   1  259.07    7.10
   0   5   1  266.87    7.40
   0   5   1  278.97    6.70
   0   5   1  264.07    7.30
   0   5   1  278.77    7.50
  -1  -5  -1    2.30    0.80
  -1  -5  -1    2.00    0.80
  -1  -5  -1    2.60    0.90
  -1  -5  -1    1.70    0.60
  -1  -5  -1    2.60    0.80
  -1  -5  -1    2.80    0.70
  -1  -5  -1    2.20    0.80
  -1  -5  -1    1.60    0.80
   1   5   1    2.60    0.90
   1   5   1    2.90    0.70
   1   5   1    3.60    0.90
   1   5   1    1.90    0.90
   1   5   1    2.00    0.80
   1   5   1    1.90    0.70
   1   5   1    4.40    1.00
  -2  -5  -1    3.40    0.90
  -2  -5  -1    6.90    1.20
  -2  -5  -1    3.80    0.90
  -2  -5  -1    4.50    1.00
  -2  -5  -1    5.80    1.10
  -2  -5  -1    5.80    1.10
  -2  -5  -1    4.20    0.90
  -2  -5  -1    4.50    0.70
   2   5   1    5.30    1.10
   2   5   1    5.20    1.10
   2   5   1    4.70    0.70
   2   5   1    3.30    0.90
   2   5   1    4.70    1.00
   2   5   1    5.80    1.10
   2   5   1    5.50    1.00
   2   5   1    5.00    1.00
  -3  -5  -1  116.29    3.90
  -3  -5  -1  122.19    3.80
  -3  -5  -1  120.89    4.00
  -3  -5  -1  123.09    4.20
  -3  -5  -1  122.59    4.00
  -3  -5  -1  122.59    4.10
  -3  -5  -1  128.29    3.00
  -3  -5  -1  116.59    4.00
   3   5   1  125.79    4.00
   3   5   1  123.49    3.90
   3   5   1  120.79    4.00
   3   5   1  127.89    4.20
   3   5   1  124.39    3.00
   3   5   1  115.09    4.10
   3   5   1  117.89    4.00
  -4  -5  -1    0.70    0.70
  -4  -5  -1    0.60    0.50
  -4  -5  -1   -0.40    0.60
  -4  -5  -1   -0.70    0.50
  -4  -5  -1   -0.50    0.60
  -4  -5  -1   -0.60    0.60
  -4  -5  -1   -0.10    0.60
   4   5   1    0.60    0.60
   4   5   1    0.40    0.60
   4   5   1    0.30    0.60
   4   5   1    0.20    0.50
   4   5   1    0.50    0.80
   4   5   1   -0.20    0.50
   4   5   1    0.00    0.60
  -5  -5  -1  246.88    6.50
  -5  -5  -1  220.58    6.50
  -5  -5  -1  228.58    6.50
  -5  -5  -1  240.28    6.60
  -5  -5  -1  242.88    7.00
  -5  -5  -1  242.68    6.40
   5   5   1  228.38    7.00
   5   5   1  229.28    6.50
   5   5   1  234.98    6.10
   5   5   1  228.98    7.10
   5   5   1  240.38    6.40
   5   5   1  234.28    6.50
   5   5   1  232.98    6.30
   5   5   1  232.78    6.60
   5   5   1  238.58    6.00
  -6  -5  -1  144.29    4.70
  -6  -5  -1  163.28    4.90
  -6  -5  -1  132.19    4.70
  -6  -5  -1  151.08    4.80
  -6  -5  -1  147.49    4.70
  -6  -5  -1  136.89    5.10
   6   5   1  140.79    5.00
   6   5   1  139.89    4.60
   6   5   1  149.49    4.80
   6   5   1  147.59    4.30
   6   5   1  151.98    4.50
   6   5   1  148.59    5.50
   6   5   1  149.59    4.60
   6   5   1  137.39    5.40
  -7  -5  -1  215.58    5.60
  -7  -5  -1  204.38    6.20
  -7  -5  -1  220.78    6.50
  -7  -5  -1  220.68    6.40
  -7  -5  -1  205.38    6.40
  -7  -5  -1  216.38    5.00
  -7  -5  -1  219.48    7.00
  -7  -5  -1  209.28    6.30
   7   5   1  220.48    5.70
   7   5   1  210.68    6.10
   7   5   1  213.28    7.40
   7   5   1  205.48    6.70
   7   5   1  208.68    7.30
   7   5   1  205.78    6.00
  -8  -5  -1  188.88    6.00
  -8  -5  -1  193.28    6.20
  -8  -5  -1  188.18    6.70
  -8  -5  -1  198.38    6.10
   8   5   1  191.58    5.60
   8   5   1  188.78    7.30
   8   5   1  190.68    7.00
   8   5   1  199.08    5.20
   8   5   1  188.78    6.70
  -9  -5  -1    8.10    1.50
  -9  -5  -1    7.10    1.70
  -9  -5  -1    8.50    1.60
  -9  -5  -1   11.80    1.80
   9   5   1    7.20    1.70
   9   5   1    7.70    2.00
   9   5   1    7.20    1.80
 -10  -5  -1   22.90    2.40
 -10  -5  -1   20.30    2.70
 -10  -5  -1   19.80    2.30
 -10  -5  -1   18.90    2.30
  10   5   1   18.60    2.90
  10   5   1   22.00    3.20
  10   5   1   20.00    2.90
 -11  -5  -1   13.20    2.10
 -11  -5  -1   13.70    2.10
 -11  -5  -1   14.00    2.10
 -11  -5  -1   15.40    2.70
  11   5   1   16.60    3.20
  11   5   1   14.10    2.50
  11   5   1   14.80    2.70
   6  -6  -1    0.80    1.40
   6  -6  -1    1.00    1.30
   6  -6  -1    2.00    1.50
  -6   6   1   -1.20    1.30
  -6   6   1    2.60    1.60
  -6   6   1    2.90    1.40
  -6   6   1    4.30    1.70
   5  -6  -1    3.60    1.60
   5  -6  -1    3.40    1.40
   5  -6  -1    0.80    1.20
  -5   6   1    0.40    1.30
  -5   6   1    2.80    1.50
  -5   6   1    2.80    1.20
  -5   6   1    2.80    1.30
  -5   6   1    2.30    1.40
   4  -6  -1   -2.00    1.00
   4  -6  -1    0.10    1.30
   4  -6  -1    2.50    1.20
   4  -6  -1    0.40    1.00
  -4   6   1    0.40    1.10
  -4   6   1    0.60    1.20
  -4   6   1   -0.20    1.00
  -4   6   1    1.10    1.20
  -4   6   1   -0.80    1.00
   3  -6  -1    8.70    1.60
   3  -6  -1   10.80    2.00
   3  -6  -1    6.80    1.60
   3  -6  -1   14.30    2.10
  -3   6   1   13.90    1.90
  -3   6   1   10.50    1.90
  -3   6   1    9.60    1.90
  -3   6   1   10.60    1.90
  -3   6   1   12.60    1.90
   2  -6  -1    5.80    1.50
   2  -6  -1    7.60    0.80
   2  -6  -1    7.60    1.50
   2  -6  -1    5.80    1.40
   2  -6  -1    6.60    1.50
   2  -6  -1   10.90    1.70
  -2   6   1    8.30    1.60
  -2   6   1    9.30    1.70
  -2   6   1    7.10    1.60
  -2   6   1    7.50    1.50
  -2   6   1    8.30    1.50
  -2   6   1   10.00    1.80
   1  -6  -1   12.00    1.70
   1  -6  -1   14.50    1.40
   1  -6  -1   14.50    1.90
   1  -6  -1   12.30    1.80
   1  -6  -1   16.00    1.20
   1  -6  -1   12.30    1.70
   1  -6  -1   14.90    1.80
  -1   6   1   13.70    1.90
  -1   6   1   13.60    1.80
  -1   6   1   17.00    1.90
  -1   6   1   14.60    1.90
  -1   6   1   14.60    1.80
  -1   6   1   15.00    1.50
  -1   6   1   16.00    2.00
   0  -6  -1   71.59    2.60
   0  -6  -1   70.99    3.40
   0  -6  -1   66.19    3.40
   0  -6  -1   75.09    3.50
   0  -6  -1   72.49    3.20
   0  -6  -1   77.29    3.70
   0   6   1   67.19    2.40
   0   6   1   67.59    3.30
   0   6   1   67.69    3.00
   0   6   1   73.09    3.50
   0   6   1   71.99    3.40
   0   6   1   72.09    3.40
   0   6   1   69.79    3.30
  -1  -6  -1   20.60    2.00
  -1  -6  -1   19.90    2.00
  -1  -6  -1   26.00    2.10
  -1  -6  -1   26.30    1.40
  -1  -6  -1   25.50    1.90
  -1  -6  -1   28.10    2.10
  -1  -6  -1   28.00    2.20
   1   6   1   23.80    1.60
   1   6   1   28.90    2.10
   1   6   1   28.40    2.10
   1   6   1   19.80    1.90
   1   6   1   27.70    1.70
   1   6   1   25.70    2.10
  -2  -6  -1  141.29    4.00
  -2  -6  -1  143.59    4.90
  -2  -6  -1  146.69    5.00
  -2  -6  -1  145.59    4.90
  -2  -6  -1  141.39    4.90
  -2  -6  -1  141.39    4.80
  -2  -6  -1  134.69    4.60
  -2  -6  -1  143.59    4.00
   2   6   1  143.29    4.80
   2   6   1  137.09    4.50
   2   6   1  141.49    4.00
   2   6   1  150.68    4.40
   2   6   1  141.89    4.90
   2   6   1  142.59    4.80
   2   6   1  132.59    4.60
  -3  -6  -1    3.10    0.90
  -3  -6  -1    2.20    0.80
  -3  -6  -1    2.40    0.90
  -3  -6  -1    3.30    0.90
  -3  -6  -1    2.60    0.50
  -3  -6  -1    0.50    0.80
  -3  -6  -1    2.10    0.90
   3   6   1    0.90    0.80
   3   6   1    1.10    0.80
   3   6   1    2.40    0.60
   3   6   1    2.30    0.90
   3   6   1    2.10    0.90
   3   6   1    0.90    0.70
   3   6   1    2.40    1.10
  -4  -6  -1   23.80    2.00
  -4  -6  -1   26.40    2.00
  -4  -6  -1   24.90    1.80
  -4  -6  -1   24.30    1.90
  -4  -6  -1   30.80    2.00
  -4  -6  -1   26.40    2.00
   4   6   1   26.90    1.80
   4   6   1   25.80    2.00
   4   6   1   26.00    2.00
   4   6   1   28.60    2.00
   4   6   1   26.00    1.00
   4   6   1   23.60    1.80
   4   6   1   26.00    2.00
  -5  -6  -1    5.50    1.10
  -5  -6  -1    7.00    1.20
  -5  -6  -1    6.70    1.30
  -5  -6  -1    7.00    1.20
  -5  -6  -1    6.20    1.20
  -5  -6  -1    6.70    1.20
  -5  -6  -1    6.90    1.40
   5   6   1    7.00    1.20
   5   6   1    6.10    1.20
   5   6   1    4.70    1.10
   5   6   1    7.40    1.30
   5   6   1    4.20    1.00
   5   6   1    5.90    1.20
   5   6   1    6.60    1.40
  -6  -6  -1   36.20    2.30
  -6  -6  -1   29.10    2.10
  -6  -6  -1   30.50    2.10
  -6  -6  -1   32.50    2.50
  -6  -6  -1   29.90    2.10
  -6  -6  -1   27.50    2.20
  -6  -6  -1   30.40    2.10
   6   6   1   32.20    2.20
   6   6   1   27.20    1.80
   6   6   1   27.10    2.70
   6   6   1   29.40    2.10
   6   6   1   29.10    2.10
   6   6   1   27.70    2.40
   6   6   1   27.80    2.20
  -7  -6  -1   24.40    2.20
  -7  -6  -1   20.00    2.00
  -7  -6  -1   21.10    2.10
  -7  -6  -1   25.30    2.30
  -7  -6  -1   21.30    2.40
  -7  -6  -1   21.10    2.10
   7   6   1   23.70    2.20
   7   6   1   17.80    2.30
   7   6   1   24.10    2.20
   7   6   1   26.10    2.50
   7   6   1   19.30    1.60
   7   6   1   23.90    2.70
  -8  -6  -1  136.59    5.20
  -8  -6  -1  150.78    5.20
  -8  -6  -1  142.09    5.20
  -8  -6  -1  147.89    5.90
   8   6   1  140.39    4.90
   8   6   1  146.99    4.30
   8   6   1  146.79    6.30
   8   6   1  152.38    5.20
   8   6   1  153.58    6.30
   8   6   1  143.09    5.60
  -9  -6  -1   80.09    3.80
  -9  -6  -1   78.39    4.40
  -9  -6  -1   80.79    3.90
  -9  -6  -1   82.09    3.90
   9   6   1   77.59    3.40
   9   6   1   77.49    4.30
   9   6   1   78.49    4.60
   9   6   1   81.99    4.90
 -10  -6  -1    3.10    1.20
 -10  -6  -1    3.60    1.30
 -10  -6  -1    3.70    1.50
 -10  -6  -1    5.10    1.40
  10   6   1    3.30    1.50
  10   6   1    3.00    1.60
  10   6   1    3.60    1.70
 -11  -6  -1    0.60    0.90
 -11  -6  -1   -0.40    1.50
 -11  -6  -1    0.10    1.10
 -11  -6  -1    0.20    1.10
  11   6   1   -1.40    1.50
  11   6   1    1.60    1.60
  11   6   1   -0.70    1.20
   5  -7  -1  124.99    6.00
   5  -7  -1  123.69    6.30
   5  -7  -1  118.39    5.50
   5  -7  -1  115.89    6.00
  -5   7   1  125.29    6.00
  -5   7   1  121.09    5.80
  -5   7   1  125.69    6.10
  -5   7   1  122.89    6.00
   4  -7  -1   16.10    2.40
   4  -7  -1   23.20    3.20
   4  -7  -1   22.10    2.70
   4  -7  -1   22.10    3.10
  -4   7   1   20.50    2.90
  -4   7   1   23.30    2.60
  -4   7   1   23.20    2.80
  -4   7   1   19.30    2.60
  -4   7   1   19.60    2.80
   3  -7  -1  119.29    5.50
   3  -7  -1  126.89    5.30
   3  -7  -1  109.69    5.40
   3  -7  -1  114.69    5.20
  -3   7   1  113.59    5.40
  -3   7   1  118.09    5.30
  -3   7   1  116.99    5.40
  -3   7   1  119.19    5.40
  -3   7   1  125.89    5.20
   2  -7  -1   -1.20    1.00
   2  -7  -1    0.40    1.10
   2  -7  -1    1.50    1.20
   2  -7  -1   -0.40    0.90
  -2   7   1   -0.70    1.00
  -2   7   1   -1.30    1.10
  -2   7   1   -1.00    0.90
  -2   7   1   -1.90    0.70
  -2   7   1    1.00    1.20
   1  -7  -1   80.79    3.90
   1  -7  -1   78.19    4.10
   1  -7  -1   81.19    4.10
   1  -7  -1   83.99    4.30
   1  -7  -1   73.39    2.70
  -1   7   1   77.19    4.00
  -1   7   1   76.29    3.80
  -1   7   1   71.09    3.70
  -1   7   1   74.29    3.90
  -1   7   1   72.09    3.90
   0  -7  -1    0.60    0.60
   0  -7  -1    0.10    1.00
   0  -7  -1    1.50    1.10
   0  -7  -1    0.30    0.70
   0  -7  -1    0.70    0.90
   0  -7  -1    0.10    0.80
   0   7   1    0.00    0.90
   0   7   1   -0.10    0.90
   0   7   1    0.10    0.90
   0   7   1    0.30    0.50
   0   7   1   -0.80    1.00
   0   7   1    1.00    0.90
  -1  -7  -1    0.90    0.90
  -1  -7  -1    1.20    1.00
  -1  -7  -1    2.60    1.00
  -1  -7  -1    2.10    1.20
  -1  -7  -1    1.10    0.90
  -1  -7  -1    2.20    1.00
  -1  -7  -1    1.50    0.60
   1   7   1    1.50    1.00
   1   7   1    1.30    0.80
   1   7   1    1.60    1.00
   1   7   1    1.20    1.20
   1   7   1    1.10    0.90
   1   7   1    1.80    0.90
  -2  -7  -1  101.09    4.10
  -2  -7  -1  106.69    4.50
  -2  -7  -1  111.79    4.50
  -2  -7  -1  107.69    4.50
  -2  -7  -1  112.79    4.50
  -2  -7  -1  109.59    3.40
  -2  -7  -1  109.49    4.50
   2   7   1  117.89    4.50
   2   7   1  110.19    4.00
   2   7   1  109.29    4.30
   2   7   1  108.79    3.70
   2   7   1  107.49    4.50
   2   7   1  106.69    4.40
  -3  -7  -1  290.97    8.70
  -3  -7  -1  299.67    8.80
  -3  -7  -1  304.57    7.10
  -3  -7  -1  303.37    8.60
  -3  -7  -1  296.97    7.50
  -3  -7  -1  300.17    8.60
  -3  -7  -1  294.17    8.30
  -3  -7  -1  309.67    8.50
   3   7   1  297.87    8.60
   3   7   1  309.17    7.20
   3   7   1  312.27    8.20
   3   7   1  294.57    8.40
   3   7   1  301.47    8.50
   3   7   1  308.57    8.30
   3   7   1  307.97    8.60
  -4  -7  -1   28.70    1.20
  -4  -7  -1   28.60    2.30
  -4  -7  -1   29.50    2.30
  -4  -7  -1   28.30    2.30
  -4  -7  -1   27.50    2.20
  -4  -7  -1   30.80    2.20
   4   7   1   28.80    1.20
   4   7   1   28.40    2.20
   4   7   1   30.90    1.30
   4   7   1   27.70    2.20
   4   7   1   29.40    2.20
   4   7   1   26.80    2.50
   4   7   1   32.40    2.20
   4   7   1   29.50    2.10
  -5  -7  -1    0.20    0.70
  -5  -7  -1    1.20    0.90
  -5  -7  -1   -0.70    0.90
  -5  -7  -1   -0.30    0.80
  -5  -7  -1    1.20    0.80
  -5  -7  -1   -0.30    0.80
   5   7   1   -0.80    0.70
   5   7   1    0.60    0.70
   5   7   1    0.20    0.70
   5   7   1    1.00    1.10
   5   7   1   -0.30    0.70
   5   7   1   -0.20    0.90
  -6  -7  -1   94.29    4.00
  -6  -7  -1   94.39    4.30
  -6  -7  -1  100.29    4.10
  -6  -7  -1   94.99    4.20
  -6  -7  -1   89.89    4.00
  -6  -7  -1   94.59    4.10
   6   7   1   87.29    4.30
   6   7   1   92.09    3.90
   6   7   1   92.39    3.60
   6   7   1   94.49    4.20
   6   7   1   92.19    4.50
  -7  -7  -1   85.69    4.20
  -7  -7  -1   94.29    4.00
  -7  -7  -1   89.19    4.00
  -7  -7  -1   85.79    4.40
  -7  -7  -1   90.59    4.00
   7   7   1   89.29    4.20
   7   7   1   89.49    3.90
   7   7   1   87.09    3.40
   7   7   1   83.29    4.40
   7   7   1   88.49    4.60
   7   7   1   84.29    4.00
  -8  -7  -1    3.50    1.40
  -8  -7  -1    4.20    1.20
  -8  -7  -1    4.80    1.50
  -8  -7  -1    4.00    1.10
  -8  -7  -1    8.80    1.60
   8   7   1    6.60    1.90
   8   7   1    3.60    0.90
   8   7   1    5.30    1.40
   8   7   1    4.90    1.50
   8   7   1    4.10    1.50
  -9  -7  -1    1.30    1.30
  -9  -7  -1    0.70    0.90
  -9  -7  -1    0.00    1.00
  -9  -7  -1   -0.10    0.90
   9   7   1    0.70    1.50
   9   7   1   -0.50    1.10
   9   7   1    1.80    1.10
   9   7   1    1.70    1.50
 -10  -7  -1  144.79    6.50
 -10  -7  -1  146.69    5.70
 -10  -7  -1  150.98    5.90
 -10  -7  -1  147.69    5.60
  10   7   1  148.69    6.50
  10   7   1  133.29    6.90
  10   7   1  141.99    6.70
 -11  -7  -1    8.00    2.30
 -11  -7  -1    6.70    1.70
 -11  -7  -1    1.10    1.50
 -11  -7  -1    3.80    1.40
  11   7   1    8.60    2.30
  11   7   1    4.00    1.90
  11   7   1    7.50    2.20
   4  -8  -1   25.50    3.30
   4  -8  -1   19.50    3.10
   4  -8  -1   24.00    3.40
   4  -8  -1   19.60    2.70
  -4   8   1   22.30    3.10
  -4   8   1   23.20    3.10
  -4   8   1   18.00    2.80
   3  -8  -1  104.79    5.50
   3  -8  -1   97.79    5.10
   3  -8  -1  105.79    5.60
   3  -8  -1  102.99    5.20
  -3   8   1  100.99    5.50
  -3   8   1  100.89    5.10
  -3   8   1  105.39    5.20
  -3   8   1   99.89    5.30
  -3   8   1  108.69    5.20
   2  -8  -1   96.69    4.80
   2  -8  -1   82.19    4.80
   2  -8  -1   96.89    5.10
   2  -8  -1   91.69    4.70
  -2   8   1   87.99    4.60
  -2   8   1   88.19    4.60
  -2   8   1   86.39    4.70
  -2   8   1   84.49    4.70
  -2   8   1   90.39    4.90
   1  -8  -1    5.70    1.70
   1  -8  -1    7.60    1.80
   1  -8  -1    9.20    1.80
  -1   8   1    5.40    1.60
  -1   8   1    6.20    1.70
  -1   8   1    7.10    1.70
  -1   8   1    7.90    1.90
  -1   8   1    6.40    1.60
   0  -8  -1   49.99    2.50
   0  -8  -1   60.29    3.80
   0  -8  -1   52.89    3.30
   0  -8  -1   57.19    2.80
   0  -8  -1   61.39    3.80
   0  -8  -1   63.79    3.70
   0  -8  -1   55.89    3.70
   0   8   1   58.39    3.30
   0   8   1   55.79    3.70
   0   8   1   54.09    3.50
   0   8   1   56.09    3.50
   0   8   1   60.29    3.70
  -1  -8  -1  120.29    5.40
  -1  -8  -1  132.79    5.60
  -1  -8  -1  136.29    5.60
  -1  -8  -1  131.29    3.90
  -1  -8  -1  128.29    5.10
  -1  -8  -1  135.19    5.40
   1   8   1  129.19    5.20
   1   8   1  127.69    5.40
   1   8   1  133.59    5.40
   1   8   1  133.59    4.40
   1   8   1  125.99    4.70
   1   8   1  129.49    5.40
  -2  -8  -1   11.50    1.90
  -2  -8  -1   12.90    1.80
  -2  -8  -1   10.30    1.80
  -2  -8  -1   13.20    1.30
  -2  -8  -1   16.80    2.30
  -2  -8  -1   10.50    1.90
   2   8   1   16.60    2.20
   2   8   1   10.70    1.50
   2   8   1    9.20    1.80
   2   8   1   10.60    1.80
   2   8   1   11.30    2.00
   2   8   1   13.20    1.70
  -3  -8  -1  528.45   13.80
  -3  -8  -1  517.65   13.20
  -3  -8  -1  529.45   12.10
  -3  -8  -1  520.45   13.40
  -3  -8  -1  534.95   13.90
  -3  -8  -1  536.55   13.70
   3   8   1  506.75   13.50
   3   8   1  522.05   13.00
   3   8   1  518.05   13.10
   3   8   1  538.35   13.00
   3   8   1  510.25   13.40
   3   8   1  502.85   11.80
   3   8   1  519.05   13.60
  -4  -8  -1   91.89    4.20
  -4  -8  -1   94.89    4.30
  -4  -8  -1   92.29    4.20
  -4  -8  -1   87.79    4.30
  -4  -8  -1   88.59    4.30
   4   8   1   90.89    2.90
   4   8   1   95.09    2.80
   4   8   1   83.89    4.10
   4   8   1   93.29    3.90
   4   8   1   89.09    3.90
   4   8   1   89.89    4.30
   4   8   1   94.09    4.20
  -5  -8  -1  524.75   13.90
  -5  -8  -1  529.75   13.60
  -5  -8  -1  533.15   13.50
  -5  -8  -1  534.75   14.10
  -5  -8  -1  520.15   13.60
   5   8   1  538.15   14.00
   5   8   1  545.15   12.90
   5   8   1  527.15   13.70
   5   8   1  526.25   13.80
   5   8   1  536.05   13.60
   5   8   1  532.75   13.90
  -6  -8  -1   51.69    3.20
  -6  -8  -1   47.20    3.00
  -6  -8  -1   39.90    3.00
  -6  -8  -1   47.70    3.10
  -6  -8  -1   45.80    3.30
   6   8   1   47.70    2.70
   6   8   1   51.19    3.20
   6   8   1   49.60    3.00
   6   8   1   41.90    3.00
   6   8   1   47.30    3.40
  -7  -8  -1   24.50    2.60
  -7  -8  -1   24.30    2.70
  -7  -8  -1   27.40    2.70
  -7  -8  -1   19.00    2.40
  -7  -8  -1   24.70    2.50
   7   8   1   23.90    2.10
   7   8   1   24.00    2.60
   7   8   1   31.00    3.20
   7   8   1   23.40    2.80
   7   8   1   23.70    2.50
  -8  -8  -1    5.00    1.60
  -8  -8  -1    8.20    1.80
  -8  -8  -1    7.00    1.60
  -8  -8  -1   10.20    1.80
  -8  -8  -1    6.40    1.60
   8   8   1    9.60    1.90
   8   8   1   10.30    2.20
   8   8   1    8.90    2.10
   8   8   1    7.20    1.30
  -9  -8  -1  126.49    5.40
  -9  -8  -1  128.29    6.00
  -9  -8  -1  134.39    5.40
  -9  -8  -1  123.99    5.70
  -9  -8  -1  134.69    5.40
   9   8   1  124.69    5.80
   9   8   1  116.59    6.10
   9   8   1  131.09    5.40
   9   8   1  129.49    6.30
 -10  -8  -1    8.20    1.70
 -10  -8  -1    4.50    1.80
 -10  -8  -1    5.20    1.80
 -10  -8  -1    8.40    1.70
 -10  -8  -1    6.10    1.50
  10   8   1    5.00    2.20
  10   8   1    6.70    2.20
  10   8   1    7.30    2.10
 -11  -8  -1   11.70    2.50
 -11  -8  -1   11.30    2.30
 -11  -8  -1   11.20    2.30
  11   8   1    9.50    2.20
  11   8   1   15.50    2.90
  11   8   1   12.70    3.00
   3  -9  -1    1.30    1.50
   3  -9  -1    1.20    1.80
   3  -9  -1    3.10    1.80
   3  -9  -1    2.60    1.70
  -3   9   1    1.00    1.50
  -3   9   1   -1.70    1.40
  -3   9   1    0.30    1.40
   2  -9  -1   38.60    3.80
   2  -9  -1   34.00    3.90
   2  -9  -1   32.00    3.70
   2  -9  -1   33.70    3.60
  -2   9   1   38.00    3.70
  -2   9   1   38.90    3.90
  -2   9   1   31.80    3.50
  -2   9   1   38.20    3.70
   1  -9  -1   22.10    2.70
   1  -9  -1   23.10    3.10
   1  -9  -1   18.20    2.70
  -1   9   1   19.00    2.60
  -1   9   1   17.50    2.40
  -1   9   1   19.90    2.70
  -1   9   1   17.10    2.70
   0  -9  -1   24.50    3.00
   0  -9  -1   31.90    3.20
   0  -9  -1   32.40    3.50
   0  -9  -1   31.10    3.20
   0   9   1   31.60    3.20
   0   9   1   29.80    3.10
   0   9   1   27.60    3.00
   0   9   1   33.70    2.70
  -1  -9  -1    1.70    1.40
  -1  -9  -1    1.00    1.20
  -1  -9  -1    3.80    1.40
  -1  -9  -1    1.30    1.40
  -1  -9  -1    1.80    1.40
   1   9   1    2.40    1.30
   1   9   1    2.80    1.40
   1   9   1    1.30    1.20
   1   9   1    1.90    1.20
  -2  -9  -1    2.30    1.40
  -2  -9  -1    1.20    1.10
  -2  -9  -1    2.00    1.20
  -2  -9  -1    0.20    0.90
  -2  -9  -1    1.80    1.20
   2   9   1    0.30    1.20
   2   9   1    2.50    1.10
   2   9   1    0.10    1.10
   2   9   1    1.00    0.90
   2   9   1   -0.70    1.10
  -3  -9  -1   -0.60    1.00
  -3  -9  -1   -0.30    1.00
  -3  -9  -1    0.10    1.10
  -3  -9  -1   -0.40    1.10
  -3  -9  -1   -1.40    1.10
   3   9   1    0.70    1.00
   3   9   1    1.70    1.10
   3   9   1    0.90    0.70
   3   9   1   -0.90    1.00
   3   9   1    0.20    1.30
  -4  -9  -1    0.10    1.10
  -4  -9  -1    0.40    1.10
  -4  -9  -1    2.60    1.30
  -4  -9  -1    0.10    1.00
  -4  -9  -1    0.00    1.00
   4   9   1    0.40    1.00
   4   9   1    0.70    1.30
   4   9   1    1.90    1.10
   4   9   1    0.10    0.80
   4   9   1    0.50    1.00
  -5  -9  -1  221.48    7.90
  -5  -9  -1  228.48    7.90
  -5  -9  -1  216.58    7.60
  -5  -9  -1  239.88    7.90
  -5  -9  -1  223.58    7.60
   5   9   1  233.38    8.00
   5   9   1  240.78    7.30
   5   9   1  221.28    7.90
   5   9   1  231.98    7.70
   5   9   1  232.88    7.50
  -6  -9  -1   63.59    4.10
  -6  -9  -1   67.49    3.80
  -6  -9  -1   62.19    3.80
  -6  -9  -1   57.59    3.60
  -6  -9  -1   60.19    3.70
   6   9   1   58.79    3.70
   6   9   1   65.39    4.00
   6   9   1   59.59    3.30
   6   9   1   63.59    4.00
   6   9   1   65.59    3.80
  -7  -9  -1   11.30    1.90
  -7  -9  -1   10.20    2.00
  -7  -9  -1   11.80    1.90
  -7  -9  -1    9.70    1.80
  -7  -9  -1   11.90    2.20
   7   9   1   11.40    2.30
   7   9   1   13.20    1.80
   7   9   1   12.00    2.10
   7   9   1   12.80    2.30
  -8  -9  -1   18.60    2.40
  -8  -9  -1   16.20    2.40
  -8  -9  -1   18.60    2.60
  -8  -9  -1   14.00    2.40
  -8  -9  -1   19.10    2.50
   8   9   1   17.00    2.60
   8   9   1   14.80    2.80
   8   9   1   18.60    2.60
   8   9   1   20.00    2.10
  -9  -9  -1   86.89    4.60
  -9  -9  -1   81.99    4.80
  -9  -9  -1   82.89    5.00
  -9  -9  -1   87.79    4.40
  -9  -9  -1   77.69    4.40
   9   9   1   80.29    5.10
   9   9   1   76.69    4.90
   9   9   1   84.29    4.50
 -10  -9  -1   44.50    4.40
 -10  -9  -1   41.10    4.00
 -10  -9  -1   47.00    3.50
 -10  -9  -1   44.30    3.50
 -10  -9  -1   45.70    3.30
  10   9   1   32.40    4.00
  10   9   1   48.80    4.80
   1 -10  -1    0.90    1.50
   1 -10  -1    0.20    1.30
   1 -10  -1    2.90    1.90
   1 -10  -1    0.20    1.60
  -1  10   1   -2.00    1.20
  -1  10   1    2.40    1.50
  -1  10   1    1.50    1.60
   0 -10  -1   22.50    3.00
   0 -10  -1   15.90    2.80
   0 -10  -1   18.90    2.80
   0 -10  -1   18.10    2.90
   0  10   1   18.40    2.80
   0  10   1   11.20    2.30
   0  10   1   15.70    2.60
   0  10   1   21.20    2.70
  -1 -10  -1   45.60    3.80
  -1 -10  -1   53.49    4.00
  -1 -10  -1   40.30    4.00
  -1 -10  -1   45.50    3.50
   1  10   1   40.60    3.80
   1  10   1   48.80    3.20
   1  10   1   47.10    3.60
   1  10   1   43.80    4.10
  -2 -10  -1   11.50    2.20
  -2 -10  -1    8.90    2.20
  -2 -10  -1    9.40    2.10
  -2 -10  -1    8.50    2.20
  -2 -10  -1    6.30    1.80
   2  10   1   11.30    1.80
   2  10   1   10.60    2.00
   2  10   1    9.80    2.30
   2  10   1   11.80    2.10
  -3 -10  -1    3.90    1.60
  -3 -10  -1    3.40    1.50
  -3 -10  -1    0.50    1.30
  -3 -10  -1    0.90    1.30
  -3 -10  -1   -0.10    1.20
   3  10   1    0.30    1.50
   3  10   1    2.10    1.20
   3  10   1    0.70    1.30
   3  10   1    3.60    1.50
  -4 -10  -1    3.10    1.50
  -4 -10  -1    4.80    1.80
  -4 -10  -1    3.20    1.40
  -4 -10  -1    3.70    1.50
  -4 -10  -1    4.30    1.70
   4  10   1    3.90    1.60
   4  10   1    1.80    1.30
   4  10   1    1.40    1.30
  -5 -10  -1   57.79    3.70
  -5 -10  -1   49.30    3.70
  -5 -10  -1   55.99    3.90
  -5 -10  -1   57.89    4.00
  -5 -10  -1   63.79    4.20
   5  10   1   58.59    4.20
   5  10   1   53.79    3.70
   5  10   1   57.59    3.80
   5  10   1   47.30    3.20
  -6 -10  -1    1.20    1.20
  -6 -10  -1    1.10    1.30
  -6 -10  -1    1.00    1.20
  -6 -10  -1    2.90    1.50
  -6 -10  -1    2.10    1.50
   6  10   1    1.80    1.30
   6  10   1    1.80    1.50
   6  10   1    2.40    1.30
   6  10   1   -0.20    1.00
   6  10   1    4.00    1.50
  -7 -10  -1   -1.70    0.80
  -7 -10  -1   -1.00    1.10
  -7 -10  -1   -1.30    0.90
  -7 -10  -1    1.00    1.40
  -7 -10  -1   -1.10    1.10
   7  10   1    1.90    1.60
   7  10   1    1.10    1.40
   7  10   1    1.00    1.20
   7  10   1   -0.10    1.10
  -8 -10  -1    8.00    2.00
  -8 -10  -1    8.90    2.10
  -8 -10  -1    5.20    1.70
  -8 -10  -1    6.40    1.90
  -8 -10  -1    5.30    1.70
   8  10   1    7.50    1.90
   8  10   1    9.00    2.40
   8  10   1   11.20    2.40
  -9 -10  -1   47.60    3.60
  -9 -10  -1   45.70    3.60
  -9 -10  -1   47.60    4.30
  -9 -10  -1   46.20    3.70
  -9 -10  -1   50.79    4.20
   9  10   1   58.19    4.50
   9  10   1   53.89    4.00
   9  10   1   49.50    4.80
  -1 -11  -1   77.59    5.30
  -1 -11  -1   84.79    5.30
  -1 -11  -1   86.89    5.50
  -1 -11  -1   81.59    4.90
   1  11   1   85.89    5.00
   1  11   1   79.99    4.90
  -2 -11  -1   96.69    5.60
  -2 -11  -1   98.09    5.20
  -2 -11  -1   98.89    5.60
  -2 -11  -1  101.69    5.80
   2  11   1   99.89    5.60
   2  11   1   98.19    5.20
  -3 -11  -1    2.10    1.60
  -3 -11  -1    4.50    1.90
  -3 -11  -1   -0.40    1.30
  -3 -11  -1    3.00    1.70
   3  11   1    0.60    1.50
   3  11   1    3.60    1.60
   3  11   1    3.50    1.70
  -4 -11  -1   51.59    3.80
  -4 -11  -1   45.80    3.90
  -4 -11  -1   50.29    4.00
  -4 -11  -1   49.10    4.00
   4  11   1   50.29    3.70
   4  11   1   51.19    4.00
   4  11   1   45.80    3.50
   4  11   1   55.09    4.90
  -5 -11  -1  107.09    5.60
  -5 -11  -1  100.09    5.30
  -5 -11  -1   98.99    5.60
  -5 -11  -1  104.49    5.30
  -5 -11  -1   95.09    5.50
   5  11   1  104.39    5.00
   5  11   1   98.89    5.60
   5  11   1  109.49    5.40
   5  11   1  104.89    5.40
  -6 -11  -1   22.50    3.00
  -6 -11  -1   25.90    3.30
  -6 -11  -1   26.80    3.20
  -6 -11  -1   21.00    2.90
  -6 -11  -1   19.30    3.00
   6  11   1   25.50    3.40
   6  11   1   29.20    3.40
   6  11   1   25.60    2.80
  -7 -11  -1   21.70    3.00
  -7 -11  -1   17.80    2.70
  -7 -11  -1   18.60    3.00
  -7 -11  -1   14.40    2.60
  -7 -11  -1   24.70    3.10
   7  11   1   15.30    2.20
   7  11   1   15.80    2.80
   7  11   1   19.40    3.00
  -8 -11  -1    3.30    1.70
  -8 -11  -1    2.40    1.60
  -8 -11  -1    4.30    1.90
  -8 -11  -1    6.00    2.00
   8  11   1    4.40    1.90
   8  11   1    7.80    2.10
   8  11   1    4.60    1.80
   5  11  -2   61.09    4.80
   5  11  -2   62.09    4.50
  -5 -11   2   69.29    4.80
  -5 -11   2   60.79    4.40
  -5 -11   2   70.49    4.60
   4  11  -2    5.60    2.30
   4  11  -2    7.60    2.40
  -4 -11   2    7.20    2.20
  -4 -11   2    5.10    1.90
  -4 -11   2    7.70    2.20
  -4 -11   2    4.00    1.70
  -4 -11   2    4.80    2.10
   3  11  -2   72.89    5.40
  -3 -11   2   91.89    5.30
  -3 -11   2   87.59    4.80
  -3 -11   2   88.99    5.20
   8  10  -2    3.20    1.90
   8  10  -2    3.10    1.80
   8  10  -2    2.10    1.80
  -8 -10   2   -0.50    1.30
  -8 -10   2    2.20    1.60
  -8 -10   2    2.50    1.30
  -8 -10   2    2.00    1.50
  -8 -10   2    3.30    1.50
   7  10  -2    5.30    2.00
   7  10  -2    4.10    2.00
   7  10  -2    3.70    1.80
  -7 -10   2    5.20    1.90
  -7 -10   2    6.10    1.80
  -7 -10   2    3.00    1.40
  -7 -10   2    5.00    1.70
  -7 -10   2    2.60    1.70
   6  10  -2    2.50    1.60
   6  10  -2    3.10    1.50
   6  10  -2    1.20    1.50
  -6 -10   2    1.50    1.40
  -6 -10   2    2.50    1.70
  -6 -10   2    3.80    1.60
  -6 -10   2    3.80    1.50
  -6 -10   2   -1.30    1.30
   5  10  -2   36.80    3.20
   5  10  -2   45.60    4.20
   5  10  -2   33.10    3.80
   5  10  -2   37.70    2.80
  -5 -10   2   43.70    4.00
  -5 -10   2   41.90    4.00
  -5 -10   2   33.10    3.50
  -5 -10   2   36.40    3.50
  -5 -10   2   37.90    3.80
   4  10  -2   50.79    3.80
   4  10  -2   58.79    3.40
   4  10  -2   49.99    4.70
  -4 -10   2   58.89    4.10
  -4 -10   2   49.20    3.90
  -4 -10   2   46.40    3.70
  -4 -10   2   50.29    3.90
  -4 -10   2   50.29    3.70
   3  10  -2    2.10    1.70
   3  10  -2    4.50    1.40
   3  10  -2    1.80    1.50
   3  10  -2    2.40    1.50
  -3 -10   2    1.90    1.40
  -3 -10   2   -0.20    1.20
  -3 -10   2    2.80    1.60
  -3 -10   2    2.80    1.70
  -3 -10   2    1.90    1.60
   2  10  -2   45.40    4.10
   2  10  -2   45.90    3.40
   2  10  -2   54.69    4.10
  -2 -10   2   45.60    4.20
  -2 -10   2   42.30    3.20
  -2 -10   2   39.50    3.90
  -2 -10   2   53.09    4.20
  -2 -10   2   39.70    3.90
  -2 -10   2   44.50    4.20
   1  10  -2  103.99    5.60
   1  10  -2   96.09    4.70
   1  10  -2  104.09    5.70
   1  10  -2   97.99    5.10
  -1 -10   2   96.09    5.50
  -1 -10   2  108.19    5.70
  -1 -10   2   93.79    5.30
  -1 -10   2  112.39    5.80
   0  10  -2    9.20    2.10
   0  10  -2   11.80    2.60
   0  10  -2    8.30    2.10
   0  10  -2    6.50    2.00
   0 -10   2   10.30    2.40
   0 -10   2    9.50    2.30
   0 -10   2   10.80    2.40
   0 -10   2    8.10    2.20
   9   9  -2    2.00    1.60
   9   9  -2   -1.00    1.40
   9   9  -2    2.90    1.80
  -9  -9   2    1.10    1.30
  -9  -9   2   -0.60    1.10
  -9  -9   2    0.10    1.50
  -9  -9   2    1.20    1.10
   8   9  -2   19.60    2.90
   8   9  -2   26.00    3.60
   8   9  -2   18.70    2.90
  -8  -9   2   21.30    2.90
  -8  -9   2   19.50    2.90
  -8  -9   2   21.00    2.70
  -8  -9   2   28.80    3.00
  -8  -9   2   21.00    2.40
   7   9  -2   24.00    3.10
   7   9  -2   17.70    2.80
   7   9  -2   23.30    3.30
  -7  -9   2   24.60    2.70
  -7  -9   2   20.90    2.90
  -7  -9   2   25.30    2.80
  -7  -9   2   24.00    2.60
  -7  -9   2   23.40    3.00
   6   9  -2   75.79    4.50
   6   9  -2   64.09    4.20
  -6  -9   2   66.99    4.30
  -6  -9   2   65.49    3.90
  -6  -9   2   68.39    3.90
  -6  -9   2   70.39    4.20
  -6  -9   2   66.49    3.90
   5   9  -2    3.10    1.10
   5   9  -2    2.60    1.30
   5   9  -2    5.20    1.70
   5   9  -2    4.60    1.70
  -5  -9   2    2.90    1.60
  -5  -9   2    2.20    1.30
  -5  -9   2    1.50    1.30
  -5  -9   2    1.40    1.20
  -5  -9   2    0.90    1.20
   4   9  -2  132.99    5.60
   4   9  -2  138.69    5.90
   4   9  -2  144.89    6.30
   4   9  -2  130.09    5.00
   4   9  -2  135.29    5.60
  -4  -9   2  131.39    5.80
  -4  -9   2  138.29    5.90
  -4  -9   2  130.19    5.60
  -4  -9   2  129.59    5.70
  -4  -9   2  126.29    5.60
   3   9  -2  117.59    4.40
   3   9  -2  116.09    5.70
   3   9  -2  117.09    5.20
   3   9  -2  107.29    5.10
   3   9  -2  120.99    4.30
   3   9  -2  105.19    4.70
  -3  -9   2  117.89    5.40
  -3  -9   2  120.29    5.50
  -3  -9   2  109.79    5.30
  -3  -9   2  112.39    5.30
  -3  -9   2  112.59    5.30
   2   9  -2   91.89    5.00
   2   9  -2   96.89    4.90
   2   9  -2   92.49    4.40
   2   9  -2   93.69    4.50
   2   9  -2   98.99    4.20
  -2  -9   2   93.19    5.00
  -2  -9   2  101.49    5.00
  -2  -9   2   94.69    4.90
  -2  -9   2   90.29    4.90
  -2  -9   2   97.59    5.10
   1   9  -2   36.40    3.30
   1   9  -2   44.20    3.50
   1   9  -2   36.00    2.80
   1   9  -2   41.80    3.90
  -1  -9   2   42.80    3.50
  -1  -9   2   45.10    3.00
  -1  -9   2   30.30    3.30
  -1  -9   2   45.20    3.60
  -1  -9   2   40.00    3.90
  -1  -9   2   36.20    3.50
   0   9  -2   18.00    2.70
   0   9  -2   18.30    2.50
   0   9  -2   19.30    2.80
   0   9  -2   16.20    2.40
   0  -9   2   15.60    2.40
   0  -9   2   18.30    2.20
   0  -9   2   16.20    2.60
   0  -9   2   21.60    2.90
   0  -9   2   22.60    3.10
   0  -9   2   17.80    2.60
  -1   9  -2    5.20    1.90
  -1   9  -2    3.20    1.60
  -1   9  -2    3.20    1.60
  -1   9  -2    1.40    1.40
   1  -9   2    3.00    1.70
   1  -9   2    2.60    1.60
   1  -9   2    1.40    1.60
  -2   9  -2   -0.40    1.50
  -2   9  -2    0.20    1.30
  -2   9  -2    2.20    1.70
  -2   9  -2    1.40    1.40
   2  -9   2    2.60    1.70
   2  -9   2    0.00    1.40
   2  -9   2    1.80    1.50
   2  -9   2    1.20    1.50
  10   8  -2   33.30    4.20
  10   8  -2   41.10    4.60
 -10  -8   2   43.00    2.90
 -10  -8   2   33.00    3.80
 -10  -8   2   39.50    4.20
 -10  -8   2   36.40    3.00
   9   8  -2  207.18    8.60
   9   8  -2  209.88    7.60
   9   8  -2  194.28    8.60
  -9  -8   2  206.08    7.00
  -9  -8   2  200.48    8.00
  -9  -8   2  216.28    8.20
  -9  -8   2  201.98    6.70
   8   8  -2  118.49    6.20
   8   8  -2  111.79    5.40
   8   8  -2  124.39    6.30
  -8  -8   2  113.39    4.80
  -8  -8   2  129.79    5.10
  -8  -8   2  122.99    5.70
  -8  -8   2  128.89    5.80
  -8  -8   2  122.19    5.00
   7   8  -2    5.30    1.80
   7   8  -2    4.00    1.70
   7   8  -2    0.40    1.20
  -7  -8   2    1.00    1.20
  -7  -8   2    4.40    1.40
  -7  -8   2    4.00    1.20
  -7  -8   2    4.00    1.30
  -7  -8   2    5.80    1.60
   6   8  -2  185.38    7.00
   6   8  -2  182.78    7.30
   6   8  -2  186.08    5.20
   6   8  -2  189.88    7.30
  -6  -8   2  192.88    7.10
  -6  -8   2  184.68    6.30
  -6  -8   2  183.68    6.90
  -6  -8   2  176.68    6.40
  -6  -8   2  187.68    6.40
   5   8  -2   -0.30    1.00
   5   8  -2   -0.50    0.70
   5   8  -2   -0.40    0.80
   5   8  -2   -2.20    1.10
   5   8  -2   -0.50    1.20
  -5  -8   2    1.00    1.00
  -5  -8   2   -0.70    0.90
  -5  -8   2   -0.80    0.80
  -5  -8   2    1.70    1.00
  -5  -8   2    0.60    1.10
   4   8  -2  290.77    9.30
   4   8  -2  286.27    9.10
   4   8  -2  285.37    8.50
   4   8  -2  299.07    8.00
   4   8  -2  287.97    7.40
   4   8  -2  291.47    9.10
  -4  -8   2  285.77    8.70
  -4  -8   2  287.97    9.00
  -4  -8   2  279.77    8.60
  -4  -8   2  289.37    8.90
  -4  -8   2  291.27    9.10
   3   8  -2    5.00    1.40
   3   8  -2    4.40    1.10
   3   8  -2    4.70    1.00
   3   8  -2    2.00    1.20
   3   8  -2    3.50    1.50
   3   8  -2    6.20    1.30
  -3  -8   2    2.60    1.20
  -3  -8   2    4.20    1.40
  -3  -8   2    5.00    1.50
  -3  -8   2    6.00    1.50
  -3  -8   2    5.20    1.50
   2   8  -2   67.09    3.50
   2   8  -2   64.19    3.40
   2   8  -2   67.69    3.10
   2   8  -2   70.49    4.20
  -2  -8   2   62.69    3.80
  -2  -8   2   63.09    3.80
  -2  -8   2   59.69    3.70
  -2  -8   2   62.69    3.80
  -2  -8   2   64.99    3.70
   1   8  -2    6.00    1.50
   1   8  -2    8.10    1.50
   1   8  -2    5.70    1.90
   1   8  -2    5.60    1.50
   1   8  -2    8.30    1.50
  -1  -8   2    6.60    1.70
  -1  -8   2    7.90    1.80
  -1  -8   2    4.00    1.50
  -1  -8   2   10.70    2.00
  -1  -8   2    7.60    1.70
  -1  -8   2    7.70    1.40
   0   8  -2   39.20    3.20
   0   8  -2   42.70    3.20
   0   8  -2   41.60    3.30
   0   8  -2   38.70    2.90
   0  -8   2   41.30    3.30
   0  -8   2   32.30    3.20
   0  -8   2   40.30    3.30
   0  -8   2   44.00    2.70
   0  -8   2   39.70    3.10
   0  -8   2   39.60    3.10
  -1   8  -2   53.69    3.70
  -1   8  -2   48.60    3.70
  -1   8  -2   42.00    3.20
  -1   8  -2   41.00    3.30
   1  -8   2   46.00    2.70
   1  -8   2   47.30    3.70
   1  -8   2   46.90    3.60
   1  -8   2   47.80    3.70
   1  -8   2   45.30    3.60
  -2   8  -2   -1.50    1.30
  -2   8  -2    0.30    1.30
  -2   8  -2   -0.40    1.30
  -2   8  -2    1.90    1.40
   2  -8   2    2.80    1.50
   2  -8   2   -1.50    0.90
   2  -8   2   -1.90    0.90
   2  -8   2    0.70    1.30
  -3   8  -2  189.28    7.60
  -3   8  -2  190.58    7.40
  -3   8  -2  204.08    8.10
  -3   8  -2  196.28    7.60
   3  -8   2  190.08    8.00
   3  -8   2  213.78    8.10
   3  -8   2  195.88    7.80
   3  -8   2  203.78    8.00
  -4   8  -2   48.40    4.40
  -4   8  -2   48.20    3.90
   4  -8   2   46.10    4.50
   4  -8   2   49.70    4.60
   4  -8   2   46.40    4.60
   4  -8   2   38.60    3.90
  10   7  -2   31.00    4.10
  10   7  -2   34.80    4.10
  10   7  -2   34.30    3.90
 -10  -7   2   26.80    2.60
 -10  -7   2   31.70    2.50
 -10  -7   2   28.60    3.50
 -10  -7   2   29.20    3.50
   9   7  -2    7.20    2.30
   9   7  -2   10.60    2.40
   9   7  -2    5.30    1.80
   9   7  -2   11.30    2.00
  -9  -7   2    8.20    1.50
  -9  -7   2   11.30    2.30
  -9  -7   2    5.60    1.30
  -9  -7   2   10.20    2.20
   8   7  -2   26.60    3.30
   8   7  -2   26.20    3.20
   8   7  -2   33.50    3.10
  -8  -7   2   33.10    2.50
  -8  -7   2   32.90    3.30
  -8  -7   2   32.10    2.40
  -8  -7   2   28.50    3.00
  -8  -7   2   29.30    2.40
   7   7  -2   45.30    3.50
   7   7  -2   37.80    3.00
   7   7  -2   38.30    3.70
  -7  -7   2   38.30    3.00
  -7  -7   2   39.60    2.60
  -7  -7   2   43.40    2.60
  -7  -7   2   44.30    2.80
  -7  -7   2   44.70    3.20
   6   7  -2  131.69    4.70
   6   7  -2  123.89    5.30
   6   7  -2  129.69    3.70
   6   7  -2  136.09    5.80
   6   7  -2  140.89    5.90
  -6  -7   2  120.89    5.30
  -6  -7   2  125.79    5.30
  -6  -7   2  135.59    4.90
  -6  -7   2  135.89    4.80
  -6  -7   2  128.89    4.90
   5   7  -2   79.29    2.60
   5   7  -2   77.39    4.10
   5   7  -2   79.09    3.50
   5   7  -2   78.79    4.00
   5   7  -2   77.49    4.20
   5   7  -2   75.39    2.90
  -5  -7   2   71.89    3.80
  -5  -7   2   68.39    3.40
  -5  -7   2   83.49    4.00
  -5  -7   2   77.19    3.70
  -5  -7   2   82.39    3.70
   4   7  -2    9.10    1.50
   4   7  -2    5.70    1.50
   4   7  -2    5.80    1.50
   4   7  -2    8.00    1.20
   4   7  -2    7.80    1.00
   4   7  -2    9.70    1.80
  -4  -7   2    7.50    1.50
  -4  -7   2    9.10    1.50
  -4  -7   2    8.30    1.40
  -4  -7   2    4.70    1.30
  -4  -7   2    7.70    1.40
  -4  -7   2    8.90    1.70
   3   7  -2  438.16   12.20
   3   7  -2  451.75   10.70
   3   7  -2  466.15   10.50
   3   7  -2  453.05   12.30
   3   7  -2  457.55   11.10
   3   7  -2  451.95   12.10
   3   7  -2  462.25   11.70
   3   7  -2  442.76   11.70
  -3  -7   2  467.75   11.80
  -3  -7   2  477.15   12.00
  -3  -7   2  456.45   12.10
  -3  -7   2  472.35    9.80
  -3  -7   2  473.95   12.00
  -3  -7   2  445.46    9.70
  -3  -7   2  444.46   12.00
  -3  -7   2  465.65   12.10
   2   7  -2   38.60    2.90
   2   7  -2   35.20    2.40
   2   7  -2   33.20    2.50
   2   7  -2   34.80    2.60
   2   7  -2   38.50    2.60
   2   7  -2   34.40    2.10
  -2  -7   2   34.40    2.60
  -2  -7   2   33.30    2.60
  -2  -7   2   34.00    2.60
  -2  -7   2   33.00    2.60
  -2  -7   2   31.90    2.70
  -2  -7   2   39.80    2.70
   1   7  -2  151.78    5.30
   1   7  -2  148.79    5.50
   1   7  -2  152.18    5.20
   1   7  -2  149.49    5.60
   1   7  -2  149.79    5.80
   1   7  -2  145.59    4.90
  -1  -7   2  143.09    5.60
  -1  -7   2  158.48    5.70
  -1  -7   2  150.08    5.60
  -1  -7   2  143.99    5.60
  -1  -7   2  143.49    5.70
   0   7  -2  237.98    7.70
   0   7  -2  232.68    7.00
   0   7  -2  222.28    7.50
   0   7  -2  222.68    7.10
   0   7  -2  233.58    7.50
   0  -7   2  230.48    6.70
   0  -7   2  227.58    7.50
   0  -7   2  223.58    7.50
   0  -7   2  235.88    7.80
   0  -7   2  233.58    7.80
   0  -7   2  227.28    7.50
  -1   7  -2   -0.30    1.10
  -1   7  -2   -0.30    1.00
  -1   7  -2    2.00    1.20
  -1   7  -2   -1.70    1.00
  -1   7  -2    1.50    1.20
   1  -7   2   -0.40    1.00
   1  -7   2   -0.60    1.00
   1  -7   2   -1.00    0.90
   1  -7   2    0.30    1.10
   1  -7   2   -0.20    0.70
   1  -7   2    0.80    1.00
  -2   7  -2   83.09    4.60
  -2   7  -2   89.09    4.40
  -2   7  -2   95.09    4.60
  -2   7  -2  103.99    4.70
  -2   7  -2   98.49    4.90
   2  -7   2   92.79    4.90
   2  -7   2   92.99    4.80
   2  -7   2   92.69    4.80
   2  -7   2   94.99    4.90
   2  -7   2   89.29    3.50
   2  -7   2  108.29    5.00
  -3   7  -2   78.69    4.30
  -3   7  -2   71.29    4.30
  -3   7  -2   85.09    4.70
  -3   7  -2   80.39    4.30
   3  -7   2   75.29    4.40
   3  -7   2   81.99    4.80
   3  -7   2   80.59    4.60
   3  -7   2   80.89    4.50
  -4   7  -2   14.90    2.40
  -4   7  -2   18.30    2.70
  -4   7  -2   19.60    2.80
  -4   7  -2   16.60    2.40
   4  -7   2   15.20    2.40
   4  -7   2   17.00    2.70
   4  -7   2   14.30    2.50
   4  -7   2   19.10    2.80
  -5   7  -2   11.70    2.30
  -5   7  -2   11.10    2.40
  -5   7  -2    4.60    2.00
   5  -7   2    6.60    2.00
   5  -7   2   13.30    2.60
   5  -7   2   11.50    2.50
   5  -7   2    9.70    2.40
  11   6  -2   29.70    3.80
  11   6  -2   23.30    3.80
  11   6  -2   26.80    3.50
 -11  -6   2   31.90    3.80
  10   6  -2    9.70    2.30
  10   6  -2   12.30    2.40
  10   6  -2   14.50    3.00
 -10  -6   2   11.30    2.20
 -10  -6   2   12.00    1.80
 -10  -6   2   14.20    1.70
   9   6  -2   13.30    2.60
   9   6  -2   10.20    2.30
   9   6  -2   15.90    2.10
   9   6  -2   10.20    2.20
  -9  -6   2   10.00    2.00
  -9  -6   2   11.50    1.50
  -9  -6   2    9.90    1.60
  -9  -6   2   12.80    2.40
  -9  -6   2   12.60    1.70
   8   6  -2   23.60    3.00
   8   6  -2   22.50    2.80
   8   6  -2   20.30    2.90
   8   6  -2   22.80    2.40
  -8  -6   2   22.90    2.10
  -8  -6   2   26.00    2.00
  -8  -6   2   24.40    2.80
  -8  -6   2   25.60    2.30
  -8  -6   2   27.20    3.00
   7   6  -2   98.09    4.40
   7   6  -2   99.99    5.10
   7   6  -2   98.89    5.00
   7   6  -2  101.79    4.70
  -7  -6   2  104.19    4.00
  -7  -6   2  104.59    4.00
  -7  -6   2  100.49    4.70
  -7  -6   2   99.19    4.70
  -7  -6   2   98.69    3.90
  -7  -6   2   99.89    3.80
   6   6  -2  136.19    5.70
   6   6  -2  130.39    3.20
   6   6  -2  123.19    5.40
   6   6  -2  129.59    4.30
   6   6  -2  137.09    5.10
  -6  -6   2  128.89    5.20
  -6  -6   2  120.49    4.40
  -6  -6   2  126.19    5.10
  -6  -6   2  127.69    4.40
  -6  -6   2  124.39    4.40
  -6  -6   2  123.49    4.50
   5   6  -2  484.55   10.70
   5   6  -2  481.15   11.60
   5   6  -2  493.35   10.60
   5   6  -2  493.45   13.00
   5   6  -2  483.15   12.40
   5   6  -2  491.75   11.60
   5   6  -2  491.45   10.60
   5   6  -2  477.85   13.20
  -5  -6   2  471.05   12.50
  -5  -6   2  481.25   12.00
  -5  -6   2  484.05   11.70
  -5  -6   2  493.45    9.80
  -5  -6   2  512.85   12.00
  -5  -6   2  474.65   11.70
  -5  -6   2  477.55   12.50
  -5  -6   2  486.95   11.70
   4   6  -2   75.59    2.80
   4   6  -2   75.99    3.10
   4   6  -2   81.49    3.80
   4   6  -2   77.19    3.70
   4   6  -2   79.09    2.90
   4   6  -2   80.29    3.90
   4   6  -2   79.79    3.30
   4   6  -2   77.59    2.70
  -4  -6   2   78.99    3.60
  -4  -6   2   78.49    3.20
  -4  -6   2   75.89    3.40
  -4  -6   2   76.19    3.30
  -4  -6   2   81.09    3.30
  -4  -6   2   79.39    3.70
  -4  -6   2   80.19    2.30
  -4  -6   2   81.89    3.40
   3   6  -2    0.50    0.70
   3   6  -2   -0.40    0.60
   3   6  -2    0.00    0.60
   3   6  -2   -0.50    0.80
   3   6  -2    0.20    0.50
   3   6  -2   -1.00    0.70
   3   6  -2   -0.50    0.80
   3   6  -2    0.00    0.50
  -3  -6   2    0.40    0.70
  -3  -6   2    0.50    0.70
  -3  -6   2   -0.20    0.70
  -3  -6   2   -0.10    0.40
  -3  -6   2    0.30    0.90
  -3  -6   2    0.30    0.40
  -3  -6   2    1.10    0.80
  -3  -6   2    1.10    0.70
  -3  -6   2    1.00    0.70
   2   6  -2    3.30    1.00
   2   6  -2    3.50    1.00
   2   6  -2    2.20    1.10
   2   6  -2    2.50    0.90
   2   6  -2    1.10    0.80
   2   6  -2    3.30    0.80
   2   6  -2    3.90    1.10
  -2  -6   2    2.90    1.00
  -2  -6   2    2.20    0.90
  -2  -6   2    1.50    1.00
  -2  -6   2    2.60    0.90
  -2  -6   2    1.50    0.80
  -2  -6   2    3.50    1.00
   1   6  -2   16.30    1.80
   1   6  -2   15.40    1.80
   1   6  -2   14.10    1.60
   1   6  -2   14.30    1.90
   1   6  -2   11.70    1.50
   1   6  -2   13.60    1.50
  -1  -6   2   16.20    1.90
  -1  -6   2   14.40    1.80
  -1  -6   2   11.20    1.70
  -1  -6   2   14.90    1.70
  -1  -6   2   16.30    1.90
  -1  -6   2   15.00    1.80
   0   6  -2  264.07    7.30
   0   6  -2  263.77    7.80
   0   6  -2  278.07    8.00
   0   6  -2  261.97    7.50
   0   6  -2  265.17    7.80
   0  -6   2  261.77    8.00
   0  -6   2  265.27    8.00
   0  -6   2  254.57    7.00
   0  -6   2  256.47    7.80
   0  -6   2  268.47    7.80
   0  -6   2  245.38    7.70
   0  -6   2  258.07    7.80
  -1   6  -2  118.09    4.70
  -1   6  -2  119.99    4.90
  -1   6  -2  131.79    5.00
  -1   6  -2  118.29    4.60
   1  -6   2  118.49    5.00
   1  -6   2  118.99    5.00
   1  -6   2  128.39    3.90
   1  -6   2  121.99    5.00
   1  -6   2  123.09    4.90
   1  -6   2  120.99    4.10
   1  -6   2  114.19    4.80
  -2   6  -2  302.17    8.90
  -2   6  -2  307.97    9.20
  -2   6  -2  315.97    9.00
  -2   6  -2  316.17    9.30
   2  -6   2  307.37    9.40
   2  -6   2  285.97    9.00
   2  -6   2  317.97    9.50
   2  -6   2  313.17    7.80
   2  -6   2  299.97    9.10
  -3   6  -2   64.19    3.50
  -3   6  -2   59.09    3.60
  -3   6  -2   56.29    3.70
  -3   6  -2   56.49    3.60
  -3   6  -2   57.49    3.60
   3  -6   2   67.19    4.00
   3  -6   2   52.89    2.40
   3  -6   2   59.39    3.60
   3  -6   2   53.89    3.50
   3  -6   2   58.39    3.70
   3  -6   2   52.49    3.70
  -4   6  -2   59.49    3.90
  -4   6  -2   66.19    3.90
  -4   6  -2   61.49    3.50
  -4   6  -2   60.89    4.00
  -4   6  -2   59.59    3.80
   4  -6   2   71.79    4.40
   4  -6   2   73.59    4.20
   4  -6   2   62.69    3.90
   4  -6   2   65.79    4.00
  -5   6  -2   51.89    3.80
  -5   6  -2   52.39    3.90
  -5   6  -2   49.99    3.80
  -5   6  -2   51.69    3.80
  -5   6  -2   50.49    3.60
   5  -6   2   57.39    4.20
   5  -6   2   48.80    3.80
   5  -6   2   46.60    3.60
   5  -6   2   58.29    3.90
  -6   6  -2    0.30    1.30
  -6   6  -2    0.30    1.30
  -6   6  -2    1.10    1.60
  -6   6  -2   -1.20    1.60
   6  -6   2    3.60    1.80
   6  -6   2   -0.90    1.20
   6  -6   2    1.10    1.50
   6  -6   2    0.90    1.50
  11   5  -2    7.70    2.30
  11   5  -2    3.80    2.10
  11   5  -2    7.20    2.10
 -11  -5   2    7.70    1.50
 -11  -5   2    7.40    1.40
 -11  -5   2    8.30    2.20
  10   5  -2    0.20    1.50
  10   5  -2    2.30    1.70
  10   5  -2    1.30    1.60
 -10  -5   2    0.60    1.20
 -10  -5   2    0.30    0.90
 -10  -5   2    1.90    0.90
   9   5  -2    1.40    1.50
   9   5  -2   -0.60    1.00
   9   5  -2    0.90    1.40
   9   5  -2    0.90    1.00
  -9  -5   2    0.60    0.80
  -9  -5   2    0.00    1.30
  -9  -5   2   -0.70    0.70
  -9  -5   2    1.50    0.90
   8   5  -2   47.10    3.80
   8   5  -2   49.00    3.40
   8   5  -2   49.10    2.90
   8   5  -2   44.30    3.60
  -8  -5   2   40.30    2.50
  -8  -5   2   49.90    2.60
  -8  -5   2   44.10    2.40
  -8  -5   2   50.99    3.30
   7   5  -2   -0.60    0.90
   7   5  -2    2.40    1.30
   7   5  -2    1.40    0.90
   7   5  -2    1.20    1.20
  -7  -5   2    2.90    0.90
  -7  -5   2    1.60    0.70
  -7  -5   2    2.60    0.40
  -7  -5   2   -0.30    0.80
  -7  -5   2    1.90    0.80
  -7  -5   2    2.60    0.90
   6   5  -2  184.08    5.20
   6   5  -2  174.88    5.80
   6   5  -2  188.38    6.30
   6   5  -2  183.48    5.00
   6   5  -2  188.78    6.80
   6   5  -2  169.28    6.40
  -6  -5   2  182.58    5.40
  -6  -5   2  181.08    5.20
  -6  -5   2  187.98    5.50
  -6  -5   2  184.68    5.30
  -6  -5   2  183.68    4.80
  -6  -5   2  191.08    6.30
  -6  -5   2  177.68    5.20
  -6  -5   2  176.08    6.10
   5   5  -2    7.40    1.00
   5   5  -2    7.30    0.70
   5   5  -2    5.90    1.20
   5   5  -2    5.70    0.60
   5   5  -2    5.50    1.30
   5   5  -2    6.90    1.50
   5   5  -2    4.80    0.70
   5   5  -2    5.40    0.90
  -5  -5   2    5.70    0.90
  -5  -5   2    6.80    1.10
  -5  -5   2    6.30    1.10
  -5  -5   2    6.20    1.00
  -5  -5   2    4.50    0.90
  -5  -5   2    4.80    1.20
  -5  -5   2    5.10    1.20
  -5  -5   2    6.00    0.50
  -5  -5   2    5.70    0.50
   4   5  -2   17.10    2.00
   4   5  -2   17.30    1.20
   4   5  -2   21.90    2.20
   4   5  -2   19.80    1.50
   4   5  -2   18.30    2.00
   4   5  -2   18.80    1.40
   4   5  -2   19.50    1.20
   4   5  -2   17.50    1.20
  -4  -5   2   18.90    1.90
  -4  -5   2   20.80    1.60
  -4  -5   2   16.80    1.50
  -4  -5   2   18.50    0.90
  -4  -5   2   17.30    1.40
  -4  -5   2   16.50    1.80
  -4  -5   2   17.60    1.50
   3   5  -2   14.50    1.70
   3   5  -2   16.90    1.40
   3   5  -2   15.80    1.20
   3   5  -2   16.00    1.80
   3   5  -2   16.00    1.30
   3   5  -2   18.30    1.90
   3   5  -2   16.60    1.50
  -3  -5   2   10.00    1.40
  -3  -5   2   15.50    1.50
  -3  -5   2   17.00    1.80
  -3  -5   2   18.40    1.50
  -3  -5   2   15.60    1.50
  -3  -5   2   18.20    1.00
  -3  -5   2   15.60    1.60
  -3  -5   2   18.70    1.50
   2   5  -2   11.70    1.50
   2   5  -2   14.60    1.60
   2   5  -2   13.70    1.30
   2   5  -2   14.50    1.30
   2   5  -2   13.40    1.20
   2   5  -2   13.20    1.40
   2   5  -2   13.80    1.50
   2   5  -2   11.20    1.60
  -2  -5   2   13.40    0.70
  -2  -5   2    9.40    1.40
  -2  -5   2   15.80    1.60
  -2  -5   2   12.50    1.40
  -2  -5   2   14.50    1.60
  -2  -5   2   13.70    1.20
  -2  -5   2   14.60    1.60
  -2  -5   2   12.50    1.50
  -2  -5   2   13.50    1.40
   1   5  -2  103.69    3.40
   1   5  -2  106.89    3.90
   1   5  -2  104.89    3.80
   1   5  -2  106.39    4.10
   1   5  -2   99.19    3.80
   1   5  -2   98.59    3.60
  -1  -5   2  101.79    3.80
  -1  -5   2  100.59    3.90
  -1  -5   2  102.59    3.90
  -1  -5   2  114.09    3.90
  -1  -5   2  103.99    3.90
  -1  -5   2  103.89    3.90
   0   5  -2   46.40    2.70
   0   5  -2   44.90    2.20
   0   5  -2   46.80    2.50
   0   5  -2   42.60    2.30
   0   5  -2   47.30    2.50
   0   5  -2   43.60    2.50
   0  -5   2   44.30    2.20
   0  -5   2   45.90    2.20
   0  -5   2   45.50    2.60
   0  -5   2   48.90    2.60
   0  -5   2   46.80    2.70
   0  -5   2   47.90    2.60
   0  -5   2   43.30    2.60
   0  -5   2   43.30    2.50
  -1   5  -2  118.99    4.50
  -1   5  -2  118.29    4.30
  -1   5  -2  122.79    4.40
  -1   5  -2  124.29    4.60
   1  -5   2  122.89    4.60
   1  -5   2  116.49    4.50
   1  -5   2  126.09    4.70
   1  -5   2  124.69    4.60
   1  -5   2  115.19    4.60
   1  -5   2  122.59    3.90
   1  -5   2  122.19    4.70
  -2   5  -2   55.39    3.00
  -2   5  -2   48.50    2.80
  -2   5  -2   58.79    3.20
  -2   5  -2   56.09    3.20
   2  -5   2   56.09    3.10
   2  -5   2   59.19    2.40
   2  -5   2   56.89    3.30
   2  -5   2   56.19    3.20
   2  -5   2   55.59    3.10
  -3   5  -2   88.29    4.20
  -3   5  -2   90.59    4.20
  -3   5  -2   80.49    4.00
  -3   5  -2   87.59    4.00
   3  -5   2   89.59    4.20
   3  -5   2   77.99    4.10
   3  -5   2   80.59    4.00
   3  -5   2   81.39    2.90
   3  -5   2   87.39    4.00
   3  -5   2   83.49    4.00
  -4   5  -2   -1.10    1.00
  -4   5  -2    0.20    1.20
  -4   5  -2    1.80    1.20
  -4   5  -2    1.30    1.10
   4  -5   2    2.70    1.40
   4  -5   2    1.40    1.20
   4  -5   2    1.20    1.00
   4  -5   2    1.20    0.70
   4  -5   2   -0.40    0.90
  -5   5  -2    5.70    1.70
  -5   5  -2    5.90    1.70
  -5   5  -2    4.80    1.30
  -5   5  -2    6.80    1.80
  -5   5  -2    3.20    1.50
   5  -5   2    3.70    1.50
   5  -5   2    1.80    1.50
   5  -5   2    4.90    1.50
   5  -5   2    5.30    1.50
  -6   5  -2    7.90    1.90
  -6   5  -2    8.70    1.90
  -6   5  -2    8.80    2.00
  -6   5  -2   11.50    2.30
   6  -5   2    8.10    2.00
   6  -5   2   11.70    2.00
   6  -5   2   10.30    2.10
   6  -5   2   13.90    2.50
  -7   5  -2   61.49    4.30
  -7   5  -2   58.39    4.30
  -7   5  -2   61.29    4.40
   7  -5   2   55.49    3.90
   7  -5   2   60.89    4.70
   7  -5   2   63.79    4.90
   7  -5   2   65.09    4.40
  11   4  -2   -0.30    1.80
  11   4  -2   -0.30    1.30
  11   4  -2   -0.80    1.40
 -11  -4   2   -0.20    0.80
 -11  -4   2   -0.10    1.00
 -11  -4   2   -1.10    1.10
  10   4  -2   -1.00    1.30
  10   4  -2    1.10    1.40
  10   4  -2    3.30    1.60
 -10  -4   2    0.90    1.00
 -10  -4   2   -0.20    1.20
 -10  -4   2    0.40    0.90
   9   4  -2   90.39    5.00
   9   4  -2   95.29    5.40
   9   4  -2   90.39    4.80
  -9  -4   2   91.99    3.80
  -9  -4   2   89.99    3.70
  -9  -4   2   94.09    3.60
  -9  -4   2   96.89    4.80
   8   4  -2   23.60    2.90
   8   4  -2   33.10    3.20
   8   4  -2   26.30    2.90
   8   4  -2   33.80    2.30
  -8  -4   2   32.70    2.10
  -8  -4   2   28.70    2.80
  -8  -4   2   28.50    2.00
  -8  -4   2   29.60    1.60
  -8  -4   2   30.00    1.90
  -8  -4   2   33.20    2.10
   7   4  -2   65.79    3.70
   7   4  -2   60.59    3.00
   7   4  -2   66.89    4.00
   7   4  -2   63.19    2.60
   7   4  -2   69.59    3.70
  -7  -4   2   69.69    2.80
  -7  -4   2   68.89    2.70
  -7  -4   2   73.99    2.80
  -7  -4   2   66.09    2.90
  -7  -4   2   70.49    3.70
  -7  -4   2   67.79    2.30
  -7  -4   2   70.49    2.90
   6   4  -2   -0.80    0.80
   6   4  -2   -0.30    0.40
   6   4  -2    0.10    0.70
   6   4  -2   -0.90    0.90
   6   4  -2   -0.50    0.90
   6   4  -2   -0.50    0.40
  -6  -4   2    0.30    0.50
  -6  -4   2   -0.20    0.50
  -6  -4   2    0.50    0.60
  -6  -4   2   -0.20    0.50
  -6  -4   2    0.10    0.50
  -6  -4   2    0.00    0.50
  -6  -4   2   -0.20    0.80
  -6  -4   2    0.20    0.40
   5   4  -2  107.29    4.20
   5   4  -2  106.99    3.30
   5   4  -2  107.99    3.90
   5   4  -2  110.09    4.40
   5   4  -2  108.29    4.50
  -5  -4   2  109.49    4.20
  -5  -4   2  108.29    3.50
  -5  -4   2  109.69    3.40
  -5  -4   2  105.09    4.00
  -5  -4   2  108.49    3.40
  -5  -4   2  110.99    3.20
  -5  -4   2  111.79    3.40
  -5  -4   2  106.09    2.70
  -5  -4   2  102.29    3.40
   4   4  -2   45.10    1.50
   4   4  -2   43.10    1.40
   4   4  -2   41.50    1.90
   4   4  -2   40.90    2.40
   4   4  -2   43.60    1.80
   4   4  -2   42.80    1.80
   4   4  -2   43.00    2.50
   4   4  -2   43.20    2.60
   4   4  -2   38.80    2.20
  -4  -4   2   41.10    1.90
  -4  -4   2   43.60    1.90
  -4  -4   2   41.30    1.90
  -4  -4   2   46.10    2.40
  -4  -4   2   43.10    1.90
  -4  -4   2   40.70    1.90
  -4  -4   2   45.40    1.90
  -4  -4   2   42.60    1.70
  -4  -4   2   43.10    1.40
  -4  -4   2   40.10    2.30
   3   4  -2  309.17    8.30
   3   4  -2  300.37    6.70
   3   4  -2  291.27    7.80
   3   4  -2  303.27    7.20
   3   4  -2  300.77    7.20
   3   4  -2  305.97    6.80
   3   4  -2  304.87    6.90
  -3  -4   2  298.17    7.40
  -3  -4   2  297.17    7.20
  -3  -4   2  293.27    7.70
  -3  -4   2  298.87    7.80
  -3  -4   2  291.27    7.10
  -3  -4   2  290.67    7.30
  -3  -4   2  300.17    7.10
  -3  -4   2  287.17    7.40
  -3  -4   2  301.57    6.50
   2   4  -2  635.74   13.40
   2   4  -2  624.74   14.70
   2   4  -2  625.94   14.50
   2   4  -2  634.94   13.60
   2   4  -2  644.64   14.10
   2   4  -2  646.14   15.20
   2   4  -2  639.64   13.70
   2   4  -2  642.84   14.30
   2   4  -2  623.74   13.60
  -2  -4   2  614.24   14.40
  -2  -4   2  657.73   13.30
  -2  -4   2  629.74   14.40
  -2  -4   2  718.03   14.50
  -2  -4   2  621.14   13.90
  -2  -4   2  621.64   14.50
  -2  -4   2  647.14   14.20
  -2  -4   2  644.34   14.10
  -2  -4   2  652.03   13.60
  -2  -4   2  629.14   14.30
   1   4  -2   34.60    2.00
   1   4  -2   34.20    1.80
   1   4  -2   40.70    2.00
   1   4  -2   38.20    1.90
   1   4  -2   37.70    2.20
   1   4  -2   38.40    1.90
   1   4  -2   35.80    1.70
   1   4  -2   36.80    1.90
   1   4  -2   31.90    1.90
  -1  -4   2   33.30    1.90
  -1  -4   2   38.10    2.00
  -1  -4   2   38.50    2.00
  -1  -4   2   39.10    2.10
  -1  -4   2   38.50    1.70
  -1  -4   2   36.30    1.90
  -1  -4   2   37.40    2.00
  -1  -4   2   37.40    1.90
   0   4  -2  217.28    6.30
   0   4  -2  224.78    6.30
   0   4  -2  224.38    5.90
   0   4  -2  224.48    5.90
   0   4  -2  234.68    6.30
   0   4  -2  229.58    6.10
   0   4  -2  230.68    6.30
   0  -4   2  228.98    5.90
   0  -4   2  243.28    6.30
   0  -4   2  222.48    6.30
   0  -4   2  232.38    6.30
   0  -4   2  226.18    6.40
   0  -4   2  218.48    6.20
   0  -4   2  221.08    6.20
   0  -4   2  227.18    6.40
  -1   4  -2   49.40    2.50
  -1   4  -2   47.80    2.40
  -1   4  -2   46.60    2.50
  -1   4  -2   48.20    2.40
  -1   4  -2   48.30    2.50
  -1   4  -2   48.60    1.60
   1  -4   2   45.90    2.50
   1  -4   2   48.50    2.60
   1  -4   2   48.60    2.50
   1  -4   2   47.90    2.40
   1  -4   2   49.20    2.10
   1  -4   2   43.90    2.40
   1  -4   2   48.80    2.50
   1  -4   2   47.40    2.00
  -2   4  -2   20.80    2.00
  -2   4  -2   22.50    1.90
  -2   4  -2   21.30    2.00
  -2   4  -2   25.40    2.30
  -2   4  -2   22.90    1.40
  -2   4  -2   21.50    2.00
   2  -4   2   21.60    1.30
   2  -4   2   25.70    2.30
   2  -4   2   19.10    1.90
   2  -4   2   21.90    1.40
   2  -4   2   25.30    2.30
   2  -4   2   23.40    1.90
   2  -4   2   24.20    2.20
  -3   4  -2    9.20    1.20
  -3   4  -2    9.90    1.60
  -3   4  -2    9.40    1.50
  -3   4  -2    8.80    1.50
  -3   4  -2    6.70    1.40
  -3   4  -2    6.60    1.30
   3  -4   2    8.00    1.40
   3  -4   2    7.40    1.50
   3  -4   2    6.50    1.40
   3  -4   2    8.00    1.50
   3  -4   2    7.70    1.00
   3  -4   2    8.90    0.90
   3  -4   2    8.00    1.40
  -4   4  -2   51.59    3.20
  -4   4  -2   54.79    3.10
  -4   4  -2   46.60    3.00
  -4   4  -2   44.00    2.90
  -4   4  -2   50.29    3.20
   4  -4   2   49.40    2.10
   4  -4   2   49.90    3.00
   4  -4   2   46.90    2.90
   4  -4   2   50.99    3.20
   4  -4   2   49.70    3.10
   4  -4   2   51.69    3.20
  -5   4  -2   29.40    2.00
  -5   4  -2   34.80    2.80
  -5   4  -2   26.40    2.80
  -5   4  -2   27.90    2.80
  -5   4  -2   30.50    3.00
   5  -4   2   30.40    1.70
   5  -4   2   25.70    2.70
   5  -4   2   28.60    2.90
   5  -4   2   34.50    3.20
  -6   4  -2    9.30    1.90
  -6   4  -2   12.40    2.20
  -6   4  -2   12.50    2.00
  -6   4  -2   11.50    2.00
   6  -4   2   12.80    2.20
   6  -4   2    7.60    1.80
   6  -4   2   14.90    2.10
   6  -4   2   10.50    2.00
  -7   4  -2    1.30    1.30
  -7   4  -2   -0.30    1.20
  -7   4  -2    0.30    1.20
  -7   4  -2    0.40    1.30
   7  -4   2   -0.10    1.00
   7  -4   2    0.90    1.30
   7  -4   2   -0.40    1.30
   7  -4   2    0.50    1.50
  -8   4  -2    0.30    1.30
  -8   4  -2    4.60    1.60
  -8   4  -2    2.90    1.70
  -8   4  -2   -0.20    1.40
   8  -4   2    3.60    1.60
   8  -4   2    0.70    1.70
   8  -4   2   -0.20    1.50
  11   3  -2   -1.00    1.40
  11   3  -2    1.80    2.00
  11   3  -2    2.60    2.00
 -11  -3   2    1.20    1.70
 -11  -3   2   -0.10    0.90
 -11  -3   2    1.30    1.10
  10   3  -2    4.30    2.00
  10   3  -2    3.70    1.90
  10   3  -2    7.30    2.00
 -10  -3   2    6.50    2.00
 -10  -3   2    6.70    1.40
 -10  -3   2    5.40    1.20
   9   3  -2  146.69    6.90
   9   3  -2  142.49    6.00
   9   3  -2  145.99    6.40
  -9  -3   2  138.69    4.80
  -9  -3   2  138.29    4.60
  -9  -3   2  147.49    6.10
  -9  -3   2  139.79    4.60
  -9  -3   2  138.09    4.90
   8   3  -2   14.60    1.60
   8   3  -2   19.10    2.60
   8   3  -2   14.50    2.40
   8   3  -2   16.00    2.40
  -8  -3   2   15.80    1.50
  -8  -3   2   15.20    1.60
  -8  -3   2   17.70    1.70
  -8  -3   2   15.10    2.20
  -8  -3   2   15.70    1.60
  -8  -3   2   18.20    1.60
   7   3  -2   49.30    2.50
   7   3  -2   51.49    3.20
   7   3  -2   53.19    2.30
   7   3  -2   51.69    3.20
   7   3  -2   42.70    3.20
  -7  -3   2   53.69    2.20
  -7  -3   2   51.89    2.30
  -7  -3   2   50.09    2.40
  -7  -3   2   50.79    2.00
  -7  -3   2   48.60    2.30
  -7  -3   2   55.99    2.40
  -7  -3   2   55.79    3.20
  -7  -3   2   52.19    2.30
   6   3  -2    2.40    1.10
   6   3  -2    1.50    0.80
   6   3  -2    1.90    1.10
   6   3  -2    1.80    1.00
  -6  -3   2    2.40    0.90
  -6  -3   2    2.80    0.60
  -6  -3   2    3.90    0.70
  -6  -3   2    3.00    0.70
  -6  -3   2    2.70    0.70
  -6  -3   2    2.30    0.60
  -6  -3   2    3.20    0.70
  -6  -3   2    3.10    0.70
   5   3  -2    2.80    1.00
   5   3  -2    2.20    0.50
   5   3  -2    1.80    1.00
   5   3  -2    1.00    0.80
   5   3  -2    1.70    0.70
  -5  -3   2    2.20    0.60
  -5  -3   2    1.60    0.50
  -5  -3   2    2.30    0.70
  -5  -3   2    1.60    0.50
  -5  -3   2    1.40    0.50
  -5  -3   2    1.30    0.50
  -5  -3   2    2.90    0.60
  -5  -3   2    2.60    0.60
  -5  -3   2    0.90    0.80
  -5  -3   2    2.00    0.50
   4   3  -2    2.30    0.90
   4   3  -2    2.40    0.50
   4   3  -2    4.00    0.70
   4   3  -2    2.70    0.80
   4   3  -2    3.60    0.60
   4   3  -2    3.30    0.90
   4   3  -2    2.70    1.00
   4   3  -2    3.40    0.60
  -4  -3   2    3.50    0.80
  -4  -3   2    2.30    0.60
  -4  -3   2    3.30    0.80
  -4  -3   2    2.30    0.50
  -4  -3   2    3.40    0.60
  -4  -3   2    4.20    0.70
  -4  -3   2    2.00    0.80
  -4  -3   2    3.30    0.70
  -4  -3   2    2.00    0.80
  -4  -3   2    3.30    0.50
  -4  -3   2    3.10    0.60
  -4  -3   2    3.90    0.60
   3   3  -2  252.17    5.90
   3   3  -2  238.88    6.80
   3   3  -2  253.37    5.30
   3   3  -2  247.08    5.80
   3   3  -2  252.47    7.00
   3   3  -2  248.98    5.80
   3   3  -2  250.37    5.80
   3   3  -2  247.68    6.40
   3   3  -2  250.47    5.30
   3   3  -2  242.08    6.50
   3   3  -2  246.38    6.50
  -3  -3   2  248.68    6.40
  -3  -3   2  247.78    5.70
  -3  -3   2  239.18    6.00
  -3  -3   2  253.77    5.80
  -3  -3   2  257.37    5.50
  -3  -3   2  247.08    5.80
  -3  -3   2  243.88    6.40
  -3  -3   2  240.68    6.50
  -3  -3   2  248.38    6.00
  -3  -3   2  240.98    5.90
  -3  -3   2  254.37    6.30
  -3  -3   2  258.87    6.40
   2   3  -2   71.69    2.20
   2   3  -2   67.79    2.10
   2   3  -2   68.79    2.30
   2   3  -2   62.49    2.60
   2   3  -2   69.39    2.10
   2   3  -2   64.49    2.70
   2   3  -2   70.29    2.30
   2   3  -2   73.79    2.50
   2   3  -2   74.89    2.90
   2   3  -2   55.29    2.20
  -2  -3   2   67.29    2.60
  -2  -3   2   71.79    2.60
  -2  -3   2   67.99    2.40
  -2  -3   2   71.19    2.10
  -2  -3   2   71.59    2.00
  -2  -3   2   66.89    2.50
  -2  -3   2   66.09    2.30
  -2  -3   2   65.49    2.60
  -2  -3   2   69.59    2.30
  -2  -3   2   68.09    2.30
  -2  -3   2   69.89    2.30
  -2  -3   2   68.29    2.20
  -2  -3   2   69.89    2.70
   1   3  -2  702.83   14.90
   1   3  -2  721.63   15.60
   1   3  -2  707.43   15.50
   1   3  -2  722.53   15.60
   1   3  -2  732.73   15.40
   1   3  -2  719.53   14.80
   1   3  -2  729.23   15.00
   1   3  -2  745.33   16.40
   1   3  -2  716.03   15.40
   1   3  -2  705.63   15.70
  -1  -3   2  736.73   14.70
  -1  -3   2  703.73   15.40
  -1  -3   2  736.53   14.80
  -1  -3   2  698.63   15.70
  -1  -3   2  705.43   15.10
  -1  -3   2  709.73   15.00
  -1  -3   2  701.03   15.50
  -1  -3   2  712.93   15.60
  -1  -3   2  684.03   15.50
  -1  -3   2  709.73   15.30
   0   3  -2  295.17    7.70
   0   3  -2  329.27    7.80
   0   3  -2  333.27    8.10
   0   3  -2  336.17    7.90
   0   3  -2  334.17    8.10
   0   3  -2  339.77    8.10
   0   3  -2  335.67    8.10
   0   3  -2  350.16    8.10
   0   3  -2  336.87    7.70
   0  -3   2  320.67    8.10
   0  -3   2  321.67    8.10
   0  -3   2  330.97    7.90
   0  -3   2  341.67    7.70
   0  -3   2  326.87    8.00
   0  -3   2  339.57    7.90
   0  -3   2  341.87    8.00
   0  -3   2  346.67    7.90
   0  -3   2  342.97    7.70
   0  -3   2  329.77    8.20
   0  -3   2  324.97    8.10
   0  -3   2  333.97    8.00
  -1   3  -2   19.60    1.50
  -1   3  -2   14.80    1.40
  -1   3  -2   14.60    0.80
  -1   3  -2   13.90    1.30
  -1   3  -2   11.70    1.20
  -1   3  -2   14.00    1.40
  -1   3  -2   14.00    1.40
   1  -3   2   14.10    1.10
   1  -3   2   15.70    1.50
   1  -3   2   13.10    1.40
   1  -3   2   14.60    1.40
   1  -3   2   13.30    1.50
   1  -3   2   13.80    1.10
   1  -3   2   12.30    1.40
   1  -3   2   13.30    1.50
   1  -3   2   12.50    1.30
   1  -3   2   14.70    1.40
   1  -3   2   14.00    1.30
  -2   3  -2  368.56    9.10
  -2   3  -2  384.06    8.80
  -2   3  -2  380.66    9.50
  -2   3  -2  363.26    9.10
  -2   3  -2  369.76    9.50
  -2   3  -2  373.56    9.30
   2  -3   2  380.66    9.40
   2  -3   2  383.96    8.50
   2  -3   2  380.06    8.40
   2  -3   2  368.06    9.20
   2  -3   2  366.96    9.40
   2  -3   2  367.76    9.40
   2  -3   2  368.46    8.80
   2  -3   2  371.76    9.30
   2  -3   2  378.46    9.50
  -3   3  -2  128.69    4.40
  -3   3  -2  128.79    4.50
  -3   3  -2  135.39    4.60
  -3   3  -2  133.89    3.60
  -3   3  -2  124.99    4.40
  -3   3  -2  134.89    4.10
   3  -3   2  124.79    4.40
   3  -3   2  125.99    4.50
   3  -3   2  126.79    3.60
   3  -3   2  127.69    4.60
   3  -3   2  126.69    4.60
   3  -3   2  118.89    4.50
  -4   3  -2    0.50    0.80
  -4   3  -2    0.10    0.80
  -4   3  -2    0.60    0.50
  -4   3  -2   -1.30    0.70
  -4   3  -2   -0.20    0.70
  -4   3  -2    0.70    0.80
   4  -3   2    0.10    0.80
   4  -3   2   -0.10    0.80
   4  -3   2    0.70    0.80
   4  -3   2    0.50    0.50
   4  -3   2    0.20    0.60
   4  -3   2    0.80    0.80
  -5   3  -2   10.80    1.80
  -5   3  -2    7.60    1.50
  -5   3  -2    9.20    1.00
  -5   3  -2    5.40    1.40
  -5   3  -2    9.80    1.80
  -5   3  -2    7.70    1.60
   5  -3   2    7.70    1.40
   5  -3   2    6.00    1.40
   5  -3   2    5.20    1.30
   5  -3   2    7.10    1.40
   5  -3   2    7.50    1.00
   5  -3   2    6.90    1.50
  -6   3  -2  132.59    5.50
  -6   3  -2  133.29    4.10
  -6   3  -2  131.79    5.40
  -6   3  -2  139.89    5.40
  -6   3  -2  131.29    5.50
   6  -3   2  139.79    4.40
   6  -3   2  140.89    5.30
   6  -3   2  143.29    5.70
   6  -3   2  125.29    5.30
   6  -3   2  140.49    5.80
  -7   3  -2   27.50    2.90
  -7   3  -2   28.40    2.80
  -7   3  -2   31.70    3.10
  -7   3  -2   29.80    3.10
   7  -3   2   32.00    3.20
   7  -3   2   28.30    3.20
   7  -3   2   36.00    2.80
   7  -3   2   41.90    3.80
  -8   3  -2    0.00    1.10
  -8   3  -2    0.20    1.10
  -8   3  -2   -0.40    1.20
  -8   3  -2    1.80    1.30
   8  -3   2    0.50    1.30
   8  -3   2    0.90    1.10
   8  -3   2   -0.70    1.40
  10   2  -2    4.00    2.10
  10   2  -2    2.30    1.50
  10   2  -2    3.90    1.70
 -10  -2   2    1.40    1.40
 -10  -2   2    2.10    1.00
 -10  -2   2    1.20    0.90
   9   2  -2    7.20    2.00
   9   2  -2    7.20    1.90
   9   2  -2    5.10    1.60
  -9  -2   2    6.00    1.20
  -9  -2   2    5.50    1.80
  -9  -2   2    7.90    1.40
  -9  -2   2    7.00    1.40
  -9  -2   2    4.90    1.20
   8   2  -2   72.99    3.90
   8   2  -2   82.09    4.80
   8   2  -2   72.89    4.10
  -8  -2   2   72.79    3.20
  -8  -2   2   83.39    4.20
  -8  -2   2   73.49    3.20
  -8  -2   2   76.19    3.00
  -8  -2   2   79.09    3.20
  -8  -2   2   70.39    3.20
   7   2  -2  118.19    5.20
   7   2  -2  124.99    3.90
   7   2  -2  120.49    4.80
   7   2  -2  121.39    5.00
   7   2  -2  124.09    5.40
  -7  -2   2  126.49    3.90
  -7  -2   2  120.99    4.10
  -7  -2   2  124.79    3.20
  -7  -2   2  125.99    4.10
  -7  -2   2  127.69    5.00
  -7  -2   2  116.89    4.00
  -7  -2   2  126.19    4.00
  -7  -2   2  126.39    3.20
  -7  -2   2  123.99    3.90
  -7  -2   2  126.69    3.90
   6   2  -2   35.90    1.90
   6   2  -2   38.70    2.50
   6   2  -2   41.00    2.80
   6   2  -2   38.40    1.80
   6   2  -2   39.70    1.70
   6   2  -2   39.10    2.60
   6   2  -2   34.70    2.50
  -6  -2   2   39.10    1.60
  -6  -2   2   35.80    1.80
  -6  -2   2   38.10    1.70
  -6  -2   2   34.80    1.80
  -6  -2   2   35.90    1.80
  -6  -2   2   37.00    2.40
  -6  -2   2   39.50    2.00
  -6  -2   2   37.90    1.90
  -6  -2   2   35.20    1.70
   5   2  -2    0.70    0.90
   5   2  -2    0.30    0.80
   5   2  -2    0.60    0.40
   5   2  -2    0.60    0.60
   5   2  -2    0.20    0.80
  -5  -2   2    0.90    0.50
  -5  -2   2    0.70    0.40
  -5  -2   2    1.00    0.60
  -5  -2   2    1.40    0.80
  -5  -2   2    0.60    0.40
  -5  -2   2    1.00    0.60
  -5  -2   2    0.40    0.40
  -5  -2   2    0.70    0.50
  -5  -2   2    0.90    0.50
  -5  -2   2    1.10    0.50
   4   2  -2  812.72   18.50
   4   2  -2  883.31   17.70
   4   2  -2  855.51   18.20
   4   2  -2  852.11   20.00
   4   2  -2  835.72   19.00
  -4  -2   2  876.91   18.10
  -4  -2   2  864.81   17.30
  -4  -2   2  855.41   17.40
  -4  -2   2  867.01   18.00
  -4  -2   2  863.91   17.70
  -4  -2   2  849.81   17.70
  -4  -2   2  825.92   18.00
  -4  -2   2  876.61   17.30
  -4  -2   2  849.02   18.00
  -4  -2   2  848.82   18.80
   3   2  -2   48.20    2.40
   3   2  -2   49.60    2.10
   3   2  -2   51.69    2.50
   3   2  -2   53.29    1.50
   3   2  -2   50.29    1.60
   3   2  -2   39.40    1.90
   3   2  -2   50.59    1.50
   3   2  -2   49.40    1.90
   3   2  -2   52.99    1.60
   3   2  -2   47.50    2.20
  -3  -2   2   52.39    1.60
  -3  -2   2   51.59    1.50
  -3  -2   2   51.89    1.50
  -3  -2   2   51.09    1.60
  -3  -2   2   49.20    1.60
  -3  -2   2   51.39    2.30
  -3  -2   2   51.19    2.30
  -3  -2   2   49.70    2.10
  -3  -2   2   47.60    2.10
  -3  -2   2   56.29    2.10
  -3  -2   2   54.69    1.70
  -3  -2   2   50.59    1.90
  -3  -2   2   52.69    1.60
   2   2  -2  106.49    2.70
   2   2  -2  107.19    3.10
   2   2  -2   99.79    2.20
   2   2  -2  102.09    2.60
   2   2  -2  102.49    3.20
   2   2  -2  102.99    2.70
   2   2  -2  104.99    2.30
   2   2  -2  104.39    2.80
   2   2  -2   95.29    3.10
   2   2  -2  100.89    3.30
  -2  -2   2  106.49    2.60
  -2  -2   2  105.49    2.80
  -2  -2   2  103.09    2.60
  -2  -2   2  105.29    3.00
  -2  -2   2  101.69    3.20
  -2  -2   2  100.49    3.00
  -2  -2   2  100.49    2.80
  -2  -2   2  100.39    3.10
  -2  -2   2  101.59    2.70
  -2  -2   2  102.19    2.70
  -2  -2   2  107.39    2.70
   1   2  -2    7.50    0.70
   1   2  -2    7.00    0.70
   1   2  -2    7.70    0.80
   1   2  -2    8.60    0.80
   1   2  -2    8.80    1.00
   1   2  -2    7.50    1.00
   1   2  -2    8.60    0.70
   1   2  -2    7.10    0.70
   1   2  -2    6.50    0.70
  -1  -2   2    7.50    0.70
  -1  -2   2    8.50    0.80
  -1  -2   2    6.80    0.80
  -1  -2   2    9.00    0.80
  -1  -2   2    8.90    0.60
  -1  -2   2   11.00    1.10
  -1  -2   2    5.70    0.80
  -1  -2   2    9.10    0.80
  -1  -2   2    7.70    0.80
  -1  -2   2    9.60    0.80
  -1  -2   2    8.60    0.80
   0   2  -2   47.10    1.80
   0   2  -2   47.90    1.80
   0   2  -2   45.30    1.80
   0   2  -2   46.00    1.80
   0   2  -2   48.70    1.90
   0   2  -2   46.20    1.90
   0   2  -2   45.90    1.80
   0   2  -2   49.00    1.70
   0  -2   2   45.90    1.80
   0  -2   2   48.10    1.70
   0  -2   2   48.30    1.70
   0  -2   2   43.00    1.80
   0  -2   2   44.70    1.90
   0  -2   2   46.30    2.00
   0  -2   2   45.50    1.80
   0  -2   2   46.30    1.80
   0  -2   2   46.80    1.90
   0  -2   2   48.20    1.80
  -1   2  -2    8.00    1.00
  -1   2  -2    4.50    0.80
  -1   2  -2    5.80    0.80
  -1   2  -2    5.10    0.80
  -1   2  -2    5.70    0.90
  -1   2  -2    4.50    0.70
  -1   2  -2    5.70    0.80
  -1   2  -2    4.40    0.80
   1  -2   2    4.70    0.80
   1  -2   2    6.50    0.80
   1  -2   2    6.30    0.80
   1  -2   2    6.70    1.00
   1  -2   2    6.10    1.00
   1  -2   2    6.00    0.80
   1  -2   2    7.40    1.00
   1  -2   2    6.70    1.00
   1  -2   2    4.70    0.80
   1  -2   2    6.00    0.80
  -2   2  -2  160.38    4.60
  -2   2  -2  172.48    4.90
  -2   2  -2  173.08    4.90
  -2   2  -2  164.28    4.70
  -2   2  -2  174.18    4.90
  -2   2  -2  169.88    4.80
  -2   2  -2  173.48    4.20
  -2   2  -2  172.78    4.90
   2  -2   2  167.78    4.60
   2  -2   2  170.28    4.80
   2  -2   2  174.48    4.80
   2  -2   2  169.58    4.20
   2  -2   2  172.98    5.00
   2  -2   2  168.48    4.90
   2  -2   2  157.78    4.70
   2  -2   2  167.68    4.60
   2  -2   2  171.38    4.40
   2  -2   2  159.88    4.80
  -3   2  -2  738.53   16.60
  -3   2  -2  787.12   17.40
  -3   2  -2  778.62   15.90
  -3   2  -2  763.12   17.30
  -3   2  -2  728.33   16.60
  -3   2  -2  752.32   17.00
   3  -2   2  770.32   15.90
   3  -2   2  749.82   17.00
   3  -2   2  792.72   17.30
   3  -2   2  762.42   16.80
   3  -2   2  771.62   17.30
   3  -2   2  744.93   17.10
   3  -2   2  787.32   17.20
  -4   2  -2  107.19    4.00
  -4   2  -2   98.69    3.80
  -4   2  -2  106.99    3.10
  -4   2  -2  100.09    3.90
  -4   2  -2  100.89    3.70
  -4   2  -2  108.19    4.00
   4  -2   2   96.19    4.00
   4  -2   2   97.99    3.80
   4  -2   2  105.39    3.10
   4  -2   2   95.99    3.90
   4  -2   2  107.09    4.00
  -5   2  -2   27.70    2.20
  -5   2  -2   28.50    1.50
  -5   2  -2   31.70    2.30
  -5   2  -2   27.10    2.20
  -5   2  -2   31.40    2.30
  -5   2  -2   25.90    2.30
   5  -2   2   34.00    2.60
   5  -2   2   28.80    2.10
   5  -2   2   28.30    2.20
   5  -2   2   28.20    2.10
   5  -2   2   29.80    2.20
   5  -2   2   29.50    1.60
  -6   2  -2  114.69    4.70
  -6   2  -2  108.89    4.50
  -6   2  -2  101.19    4.30
  -6   2  -2  111.09    3.20
  -6   2  -2  104.89    4.50
   6  -2   2  110.19    3.50
   6  -2   2  106.69    3.60
   6  -2   2  105.59    4.80
   6  -2   2  106.79    4.30
   6  -2   2  106.09    4.50
   6  -2   2  107.09    4.60
  -7   2  -2    6.90    1.60
  -7   2  -2   11.30    1.90
  -7   2  -2    6.10    1.70
  -7   2  -2    8.90    1.70
   7  -2   2   10.30    1.70
   7  -2   2   12.20    2.00
   7  -2   2    8.80    1.70
   7  -2   2   13.30    2.20
  -8   2  -2   18.40    2.50
  -8   2  -2   14.20    2.20
  -8   2  -2   16.00    2.20
  -8   2  -2   14.00    2.30
   8  -2   2   19.80    2.80
   8  -2   2   13.90    2.30
   8  -2   2   15.90    2.50
   8  -2   2   15.60    2.10
  -9   2  -2    0.50    1.50
  -9   2  -2    4.90    1.70
  -9   2  -2    2.40    1.40
  -9   2  -2    1.80    1.40
   9  -2   2    1.30    1.10
   9  -2   2   -0.50    1.30
   9  -2   2    1.90    1.80
  10   1  -2  183.58    7.80
  10   1  -2  170.78    8.00
  10   1  -2  173.28    7.60
 -10  -1   2  174.18    6.20
 -10  -1   2  176.98    6.40
 -10  -1   2  179.08    7.50
 -10  -1   2  184.58    6.00
   9   1  -2   -1.10    1.30
   9   1  -2    0.30    1.50
   9   1  -2    0.40    1.10
   9   1  -2    0.10    1.10
  -9  -1   2   -1.10    0.80
  -9  -1   2    1.00    1.00
  -9  -1   2    1.70    1.10
  -9  -1   2   -0.60    0.70
  -9  -1   2    0.80    1.30
   8   1  -2  209.18    7.60
   8   1  -2  214.78    7.80
   8   1  -2  222.48    7.10
   8   1  -2  219.38    8.20
  -8  -1   2  216.88    7.50
  -8  -1   2  214.48    6.30
  -8  -1   2  218.98    6.50
  -8  -1   2  216.28    6.20
  -8  -1   2  216.58    6.60
   7   1  -2   14.30    2.10
   7   1  -2    9.90    1.90
   7   1  -2   13.20    1.40
   7   1  -2   16.10    2.00
   7   1  -2   11.30    1.90
  -7  -1   2   16.30    1.60
  -7  -1   2   13.80    1.60
  -7  -1   2   12.30    1.80
  -7  -1   2   13.30    1.50
  -7  -1   2   13.10    0.80
  -7  -1   2   15.10    1.40
  -7  -1   2   13.10    1.50
  -7  -1   2   12.70    1.40
   6   1  -2   53.69    2.00
   6   1  -2   56.99    3.20
   6   1  -2   59.79    2.90
   6   1  -2   55.49    3.30
   6   1  -2   57.39    3.10
   6   1  -2   59.19    2.30
  -6  -1   2   54.39    2.30
  -6  -1   2   54.29    2.40
  -6  -1   2   58.89    2.60
  -6  -1   2   57.59    2.30
  -6  -1   2   55.49    2.30
  -6  -1   2   55.39    2.20
  -6  -1   2   57.79    2.40
  -6  -1   2   56.09    1.80
   5   1  -2  975.40   19.80
   5   1  -2  935.71   22.20
   5   1  -2  926.21   20.90
   5   1  -2  926.41   20.80
   5   1  -2  953.80   19.80
   5   1  -2  934.51   21.50
  -5  -1   2  962.60   19.50
  -5  -1   2  937.31   20.20
  -5  -1   2  938.81   19.80
  -5  -1   2  950.00   19.80
  -5  -1   2  938.11   19.40
  -5  -1   2  950.50   19.90
  -5  -1   2  928.11   19.80
  -5  -1   2  955.10   19.30
  -5  -1   2  940.71   20.20
  -5  -1   2  975.40   19.90
   4   1  -2    1.20    0.40
   4   1  -2    1.20    0.80
   4   1  -2    1.60    0.40
   4   1  -2    1.40    0.80
   4   1  -2    1.10    0.70
   4   1  -2    1.30    0.50
   4   1  -2    1.80    0.60
   4   1  -2    1.20    0.70
   4   1  -2    0.10    0.30
  -4  -1   2    1.20    0.40
  -4  -1   2    1.20    0.50
  -4  -1   2    1.20    0.40
  -4  -1   2    1.50    0.50
  -4  -1   2    1.50    0.60
  -4  -1   2    1.40    0.50
  -4  -1   2    2.10    0.70
  -4  -1   2    1.90    0.80
  -4  -1   2    1.80    0.50
  -4  -1   2    1.30    0.50
  -4  -1   2    1.60    0.50
   3   1  -2  250.57    5.40
   3   1  -2  247.08    6.50
   3   1  -2  246.18    5.90
   3   1  -2  256.77    6.80
   3   1  -2  246.08    6.30
   3   1  -2  246.48    6.30
   3   1  -2  247.28    5.40
  -3  -1   2  247.48    5.50
  -3  -1   2  252.57    5.20
  -3  -1   2  241.48    5.50
  -3  -1   2  243.98    6.50
  -3  -1   2  243.18    6.30
  -3  -1   2  256.77    5.40
  -3  -1   2  250.77    6.00
  -3  -1   2  244.28    6.20
  -3  -1   2  248.58    5.40
  -3  -1   2  248.38    5.20
  -3  -1   2  248.08    5.70
  -3  -1   2  249.08    5.90
  -3  -1   2  244.48    6.20
   2   1  -2   91.59    2.10
   2   1  -2   91.09    2.70
   2   1  -2   88.29    2.90
   2   1  -2   87.59    2.60
   2   1  -2   85.29    2.80
   2   1  -2   89.29    2.00
   2   1  -2   88.39    2.80
  -2  -1   2   89.29    2.80
  -2  -1   2   93.59    2.90
  -2  -1   2   92.29    2.70
  -2  -1   2   91.29    2.10
  -2  -1   2   89.29    2.10
  -2  -1   2   92.49    2.10
  -2  -1   2   92.19    2.80
  -2  -1   2   91.39    2.70
  -2  -1   2   89.29    2.60
  -2  -1   2   89.59    2.10
   1   1  -2 1630.34   33.00
   1   1  -2 1667.93   33.30
   1   1  -2 1679.73   33.50
   1   1  -2 1647.24   34.10
   1   1  -2 1624.74   33.30
   1   1  -2 1644.84   33.30
   1   1  -2 1618.84   34.10
   1   1  -2 1694.93   34.10
   1   1  -2 1641.34   34.30
   1   1  -2 1708.73   33.40
  -1  -1   2 1682.73   33.00
  -1  -1   2 1641.84   33.80
  -1  -1   2 1628.34   34.60
  -1  -1   2 1713.63   34.30
  -1  -1   2 1702.13   32.80
  -1  -1   2 1643.34   32.80
  -1  -1   2 1650.83   33.50
  -1  -1   2 1657.73   34.10
  -1  -1   2 1679.73   33.40
  -1  -1   2 1659.53   34.00
   0   1  -2 1357.26   27.00
   0   1  -2 1345.57   26.50
   0   1  -2 1351.76   27.00
   0   1  -2 1375.76   27.60
   0   1  -2 1344.87   27.10
   0   1  -2 1337.97   26.50
   0   1  -2 1352.96   27.10
   0   1  -2 1344.67   27.70
   0   1  -2 1324.57   27.00
   0   1  -2 1315.37   27.50
   0   1  -2 1350.16   26.50
   0  -1   2 1376.66   27.00
   0  -1   2 1321.57   27.50
   0  -1   2 1312.87   27.10
   0  -1   2 1345.67   27.10
   0  -1   2 1356.96   27.00
   0  -1   2 1361.26   27.00
   0  -1   2 1304.07   26.60
   0  -1   2 1350.46   27.60
   0  -1   2 1303.07   27.50
   0  -1   2 1316.87   26.50
   0  -1   2 1335.57   26.50
  -1   1  -2 1305.37   26.90
  -1   1  -2 1284.47   25.80
  -1   1  -2 1322.67   25.70
  -1   1  -2 1260.87   25.90
  -1   1  -2 1303.77   26.20
  -1   1  -2 1274.37   25.80
  -1   1  -2 1294.87   26.40
  -1   1  -2 1308.57   25.90
  -1   1  -2 1293.17   26.80
  -1   1  -2 1322.07   26.40
   1  -1   2 1253.07   26.40
   1  -1   2 1287.07   26.90
   1  -1   2 1300.87   25.70
   1  -1   2 1244.08   26.30
   1  -1   2 1288.67   25.90
   1  -1   2 1287.77   26.30
   1  -1   2 1298.67   26.80
  -2   1  -2  527.95   10.90
  -2   1  -2  512.65   11.50
  -2   1  -2  514.25   10.90
  -2   1  -2  504.65   11.20
  -2   1  -2  515.85   11.70
  -2   1  -2  513.35   11.60
  -2   1  -2  509.95   11.20
  -2   1  -2  516.75   11.50
   2  -1   2  518.35   11.30
   2  -1   2  526.75   11.50
   2  -1   2  526.75   10.90
   2  -1   2  514.65   10.90
   2  -1   2  506.35   11.60
   2  -1   2  518.15   11.30
   2  -1   2  549.54   11.70
   2  -1   2  517.25   11.60
   2  -1   2  527.85   11.70
  -3   1  -2  430.06   10.40
  -3   1  -2  443.86   10.20
  -3   1  -2  456.75   10.40
  -3   1  -2  446.86   10.60
  -3   1  -2  453.65    9.70
  -3   1  -2  454.95   10.60
  -3   1  -2  467.35   10.70
  -3   1  -2  475.55   10.40
  -3   1  -2  459.65    9.60
  -3   1  -2  432.36   10.20
   3  -1   2  460.75   10.20
   3  -1   2  431.56   10.60
   3  -1   2  449.26   10.40
   3  -1   2  451.05   10.20
   3  -1   2  464.25    9.60
   3  -1   2  453.75   10.60
   3  -1   2  423.96   10.60
   3  -1   2  467.25   10.50
   3  -1   2  450.35    9.80
   3  -1   2  453.65   10.60
  -4   1  -2  675.63   15.20
  -4   1  -2  670.03   13.60
  -4   1  -2  666.43   14.90
  -4   1  -2  633.44   15.10
  -4   1  -2  648.84   14.60
  -4   1  -2  630.34   14.80
  -4   1  -2  701.03   15.10
  -4   1  -2  664.33   13.90
   4  -1   2  639.44   14.90
   4  -1   2  662.03   15.20
   4  -1   2  645.84   15.00
   4  -1   2  662.43   14.00
   4  -1   2  670.43   13.60
   4  -1   2  651.93   15.10
   4  -1   2  635.24   14.50
  -5   1  -2  295.77    8.10
  -5   1  -2  306.47    7.00
  -5   1  -2  286.27    7.90
  -5   1  -2  289.77    7.70
  -5   1  -2  283.57    8.00
  -5   1  -2  285.17    6.40
   5  -1   2  302.47    8.00
   5  -1   2  280.57    7.90
   5  -1   2  294.87    8.00
   5  -1   2  288.87    7.00
   5  -1   2  284.27    7.60
   5  -1   2  296.37    6.40
  -6   1  -2   11.40    1.60
  -6   1  -2    9.90    1.50
  -6   1  -2    8.40    1.50
  -6   1  -2   10.70    0.70
  -6   1  -2    9.20    1.60
  -6   1  -2   11.00    1.60
   6  -1   2   11.10    1.60
   6  -1   2   11.30    1.60
   6  -1   2   10.80    1.30
   6  -1   2   11.40    0.70
   6  -1   2   11.00    1.70
   6  -1   2   10.40    1.80
   6  -1   2   12.70    1.70
  -7   1  -2    0.90    1.00
  -7   1  -2    1.40    1.10
  -7   1  -2    1.80    1.10
  -7   1  -2    1.80    1.10
   7  -1   2    1.20    0.90
   7  -1   2    1.60    1.10
   7  -1   2    0.90    0.80
   7  -1   2    1.00    0.90
   7  -1   2    2.00    1.20
   7  -1   2   -0.80    0.90
  -8   1  -2    5.00    1.40
  -8   1  -2    5.70    1.50
  -8   1  -2    4.90    1.50
  -8   1  -2    3.40    1.40
   8  -1   2    5.40    1.30
   8  -1   2    6.70    1.90
   8  -1   2    6.60    1.40
   8  -1   2    6.30    1.60
   8  -1   2    4.30    1.50
  -9   1  -2    0.30    1.30
  -9   1  -2    2.70    1.40
  -9   1  -2    4.00    1.40
  -9   1  -2    2.20    1.20
   9  -1   2    2.40    1.20
   9  -1   2    0.10    1.30
   9  -1   2    1.30    1.60
 -10   1  -2    1.90    1.60
 -10   1  -2    3.20    1.80
 -10   1  -2    1.30    1.30
 -10   1  -2   -0.50    1.20
  10  -1   2   -1.40    1.70
  10  -1   2    1.00    1.30
  10  -1   2    3.40    1.90
  10   0  -2   75.29    5.10
  10   0  -2   69.79    4.80
  10   0  -2   69.89    5.20
 -10   0   2   69.39    3.70
 -10   0   2   66.19    4.50
 -10   0   2   79.49    4.30
 -10   0   2   74.89    4.00
   9   0  -2   32.80    3.60
   9   0  -2   29.50    3.40
   9   0  -2   27.10    3.30
  -9   0   2   29.60    2.50
  -9   0   2   29.30    2.90
  -9   0   2   30.60    2.40
  -9   0   2   22.70    2.40
   8   0  -2    2.90    1.40
   8   0  -2    0.40    0.90
   8   0  -2    1.50    1.30
   8   0  -2    0.10    1.20
  -8   0   2    1.80    1.00
  -8   0   2    1.10    0.90
  -8   0   2    1.20    0.90
  -8   0   2    0.30    1.00
   7   0  -2  288.57    8.90
   7   0  -2  278.37    7.80
   7   0  -2  280.97    7.50
   7   0  -2  280.37    8.70
   7   0  -2  268.27    8.90
  -7   0   2  274.27    7.70
  -7   0   2  273.67    7.60
  -7   0   2  288.37    7.90
  -7   0   2  270.97    7.40
  -7   0   2  280.57    7.40
   6   0  -2  441.46   11.80
   6   0  -2  439.16   12.10
   6   0  -2  456.15   10.50
   6   0  -2  452.65   11.50
   6   0  -2  424.16   10.80
  -6   0   2  447.56   10.00
  -6   0   2  430.26   10.60
  -6   0   2  438.56   10.30
  -6   0   2  441.96    9.30
  -6   0   2  428.76   10.70
  -6   0   2  445.26   10.80
  -6   0   2  453.45   10.50
  -6   0   2  446.26   10.30
  -6   0   2  444.66   10.10
   5   0  -2  124.89    4.60
   5   0  -2  110.19    4.30
   5   0  -2  119.09    4.60
   5   0  -2  126.39    4.10
   5   0  -2  126.59    3.60
   5   0  -2  126.59    3.70
  -5   0   2  119.69    3.70
  -5   0   2  118.19    3.60
  -5   0   2  120.39    3.60
  -5   0   2  126.09    3.20
  -5   0   2  118.79    3.90
  -5   0   2  117.69    3.60
  -5   0   2  125.29    3.60
  -5   0   2  128.49    3.90
  -5   0   2  129.69    3.80
   4   0  -2  730.03   16.70
   4   0  -2  779.82   16.20
   4   0  -2  767.22   16.70
   4   0  -2  748.23   17.40
   4   0  -2  775.02   18.00
   4   0  -2  782.42   16.20
   4   0  -2  767.62   16.00
   4   0  -2  764.42   16.10
  -4   0   2  744.93   16.20
  -4   0   2  728.43   16.40
  -4   0   2  774.12   16.70
  -4   0   2  754.02   15.60
  -4   0   2  762.22   15.70
  -4   0   2  781.72   15.90
  -4   0   2  769.12   16.50
  -4   0   2  777.22   16.10
  -4   0   2  754.02   16.10
  -4   0   2  757.42   15.80
  -4   0   2  775.92   16.10
   3   0  -2  358.46    7.60
   3   0  -2  348.97    8.20
   3   0  -2  360.86    7.70
   3   0  -2  359.46    7.90
   3   0  -2  350.76    8.80
   3   0  -2  348.07    7.80
   3   0  -2  346.27    8.30
   3   0  -2  349.27    7.70
   3   0  -2  342.37    8.70
  -3   0   2  353.76    8.30
  -3   0   2  357.76    7.90
  -3   0   2  359.76    7.50
  -3   0   2  350.56    7.80
  -3   0   2  353.16    7.70
  -3   0   2  364.36    7.70
  -3   0   2  356.66    7.40
  -3   0   2  360.36    8.20
  -3   0   2  342.67    7.90
  -3   0   2  333.27    7.80
  -3   0   2  354.46    7.60
   2   0  -2 2207.28   45.70
   2   0  -2 2255.17   45.40
   2   0  -2 2163.48   46.00
   2   0  -2 2279.37   44.60
   2   0  -2 2324.57   45.20
   2   0  -2 2222.88   44.70
   2   0  -2 2259.57   45.60
   2   0  -2 2213.98   46.70
   2   0  -2 2299.67   44.10
   2   0  -2 2273.47   45.70
  -2   0   2 2191.98   44.00
  -2   0   2 2284.97   44.70
  -2   0   2 2207.18   44.40
  -2   0   2 2278.77   46.10
  -2   0   2 2263.57   43.80
  -2   0   2 2229.08   44.10
  -2   0   2 2257.87   45.40
  -2   0   2 2320.57   44.60
  -2   0   2 2158.18   46.30
  -2   0   2 2242.88   45.60
  -2   0   2 2232.88   45.70
  -2   0   2 2214.88   44.70
   1   0  -2   68.99    2.20
   1   0  -2   69.29    2.10
   1   0  -2   67.49    2.10
   1   0  -2   67.89    2.20
   1   0  -2   66.19    2.10
   1   0  -2   68.59    2.00
  -1   0   2   71.89    2.10
  -1   0   2   69.09    2.10
  -1   0   2   71.29    2.00
  -1   0   2   67.49    2.10
  -1   0   2   72.49    2.10
  -1   0   2   72.19    2.00
  -1   0   2   67.09    2.20
   0   0  -2  530.05   11.00
   0   0  -2  534.45   10.80
   0   0  -2  532.75   10.50
   0   0  -2  530.35   10.80
   0   0  -2  528.75   10.80
   0   0  -2  534.15   10.90
   0   0  -2  540.25   11.00
   0   0  -2  537.95   10.80
   0   0  -2  467.95   11.20
   0   0  -2  550.04   10.90
   0   0  -2  530.85   10.50
   0   0   2  535.75   10.80
   0   0   2  537.75   11.00
   0   0   2  540.95   10.80
   0   0   2  517.55   11.00
   0   0   2  536.05   11.20
   0   0   2  540.25   10.60
   0   0   2  536.15   11.30
   0   0   2  533.55   10.50
   0   0   2  534.75   10.90
   0   0   2  525.85   10.80
   0   0   2  537.45   10.80
  -1   0  -2 1142.09   23.00
  -1   0  -2 1169.98   23.00
  -1   0  -2 1158.08   23.50
  -1   0  -2 1172.38   23.90
  -1   0  -2 1167.28   23.40
  -1   0  -2 1184.68   23.10
  -1   0  -2 1150.48   23.10
  -1   0  -2 1148.19   23.60
  -1   0  -2 1165.98   23.00
  -1   0  -2 1140.39   23.90
   1   0   2 1178.08   23.10
   1   0   2 1159.98   23.90
   1   0   2 1148.89   23.50
   1   0   2 1139.09   23.90
   1   0   2 1137.59   23.00
   1   0   2 1167.38   23.00
   1   0   2 1169.38   23.70
   1   0   2 1162.28   23.40
  -2   0  -2  344.37    7.70
  -2   0  -2  350.56    7.20
  -2   0  -2  339.47    7.70
  -2   0  -2  351.06    7.90
  -2   0  -2  351.36    7.60
  -2   0  -2  359.16    7.60
  -2   0  -2  345.97    7.90
  -2   0  -2  347.07    8.00
  -2   0  -2  349.67    8.00
   2   0   2  352.96    7.70
   2   0   2  349.67    7.70
   2   0   2  350.86    8.00
   2   0   2  344.47    7.70
   2   0   2  358.56    7.20
   2   0   2  349.67    7.70
   2   0   2  356.06    8.00
   2   0   2  346.37    7.90
   2   0   2  354.86    8.00
   2   0   2  366.46    7.60
   2   0   2  348.87    8.00
  -3   0  -2   52.19    1.90
  -3   0  -2   51.89    1.30
  -3   0  -2   47.20    2.00
  -3   0  -2   50.89    2.10
  -3   0  -2   52.59    2.00
  -3   0  -2   47.80    2.00
  -3   0  -2   54.49    2.20
  -3   0  -2   49.40    2.10
  -3   0  -2   52.99    2.20
   3   0   2   46.00    1.90
   3   0   2   52.69    2.10
   3   0   2   51.49    1.50
   3   0   2   51.89    2.30
   3   0   2   48.90    2.00
   3   0   2   50.09    1.90
   3   0   2   51.39    1.90
   3   0   2   52.39    2.00
   3   0   2   54.49    2.20
   3   0   2   50.49    2.10
  -4   0  -2   55.89    2.30
  -4   0  -2   47.60    2.20
  -4   0  -2   57.39    2.50
  -4   0  -2   57.39    2.40
  -4   0  -2   53.79    2.40
  -4   0  -2   64.09    2.60
  -4   0  -2   55.59    2.40
  -4   0  -2   60.49    2.20
   4   0   2   53.59    2.30
   4   0   2   59.09    2.30
   4   0   2   58.79    2.40
   4   0   2   49.30    2.50
   4   0   2   58.59    2.40
   4   0   2   53.79    2.50
   4   0   2   58.79    1.50
   4   0   2   56.99    2.40
   4   0   2   58.89    2.20
   4   0   2   57.49    2.40
  -5   0  -2   26.40    1.90
  -5   0  -2   24.90    1.80
  -5   0  -2   25.20    1.80
  -5   0  -2   27.80    1.80
  -5   0  -2   28.00    1.80
  -5   0  -2   30.10    1.60
  -5   0  -2   29.50    1.80
   5   0   2   27.50    2.10
   5   0   2   29.20    2.00
   5   0   2   26.70    1.60
   5   0   2   26.40    1.80
   5   0   2   26.60    1.80
   5   0   2   26.00    1.70
  -6   0  -2    0.60    0.70
  -6   0  -2   -0.60    0.70
  -6   0  -2    0.20    0.70
  -6   0  -2    0.80    0.80
  -6   0  -2    0.00    0.70
   6   0   2   -0.60    0.60
   6   0   2    0.40    0.80
   6   0   2   -0.80    0.60
   6   0   2    1.90    0.80
   6   0   2   -0.40    0.60
   6   0   2   -0.10    0.70
  -7   0  -2   -1.50    0.80
  -7   0  -2    2.60    1.10
  -7   0  -2    1.00    0.80
  -7   0  -2    0.00    0.80
  -7   0  -2   -0.60    0.80
   7   0   2    1.40    0.90
   7   0   2    1.30    0.90
   7   0   2   -0.30    0.70
   7   0   2    1.10    1.20
   7   0   2   -0.10    0.80
   7   0   2    0.10    0.90
  -8   0  -2   39.30    2.80
  -8   0  -2   38.70    2.70
  -8   0  -2   31.10    2.50
  -8   0  -2   28.20    2.70
   8   0   2   31.40    2.40
   8   0   2   34.10    2.40
   8   0   2   35.50    3.40
   8   0   2   34.90    2.70
   8   0   2   31.70    2.70
  -9   0  -2   72.79    3.90
  -9   0  -2   64.49    3.80
  -9   0  -2   73.19    4.10
  -9   0  -2   76.89    4.00
   9   0   2   67.89    4.10
   9   0   2   61.89    4.50
   9   0   2   74.19    3.40
   9   0   2   69.59    3.60
   9   0   2   69.09    4.40
 -10   0  -2    0.90    1.40
 -10   0  -2    0.50    1.40
 -10   0  -2   -0.60    1.00
 -10   0  -2    0.80    1.20
 -10   0  -2    1.70    1.50
  10   0   2    1.70    1.90
  10   0   2    3.30    1.90
  10   0   2    0.20    1.50
   9  -1  -2    0.60    1.60
   9  -1  -2    0.50    1.40
   9  -1  -2    2.90    1.80
  -9   1   2    1.40    1.10
  -9   1   2    1.20    1.10
  -9   1   2   -0.90    0.80
  -9   1   2   -0.10    1.10
   8  -1  -2  175.38    7.10
   8  -1  -2  167.68    6.80
   8  -1  -2  162.18    6.80
  -8   1   2  174.08    6.00
  -8   1   2  171.18    6.20
  -8   1   2  173.38    5.90
  -8   1   2  174.08    5.70
   7  -1  -2  189.68    7.20
   7  -1  -2  198.28    7.30
   7  -1  -2  212.08    5.00
   7  -1  -2  193.08    7.00
   7  -1  -2  200.58    6.00
  -7   1   2  194.58    6.00
  -7   1   2  203.18    6.30
  -7   1   2  197.48    6.10
  -7   1   2  200.18    6.60
   6  -1  -2   12.70    1.80
   6  -1  -2   13.10    1.00
   6  -1  -2   12.10    1.40
   6  -1  -2    9.80    1.80
   6  -1  -2   11.40    1.00
   6  -1  -2   10.20    1.70
   6  -1  -2   11.60    1.40
  -6   1   2   10.50    1.10
  -6   1   2   12.90    1.50
  -6   1   2    8.80    1.30
  -6   1   2    8.30    1.30
  -6   1   2    9.90    0.90
  -6   1   2   10.60    1.20
  -6   1   2    7.60    1.40
  -6   1   2   11.00    1.40
  -6   1   2    9.10    1.30
   5  -1  -2   49.90    2.30
   5  -1  -2   46.70    1.80
   5  -1  -2   51.19    2.20
   5  -1  -2   44.30    2.10
   5  -1  -2   44.40    1.70
   5  -1  -2   49.00    2.80
   5  -1  -2   50.49    2.70
   5  -1  -2   43.80    2.70
   5  -1  -2   44.90    1.70
  -5   1   2   46.60    2.00
  -5   1   2   49.10    1.80
  -5   1   2   45.60    1.70
  -5   1   2   42.10    2.40
  -5   1   2   45.40    2.20
  -5   1   2   45.30    2.20
  -5   1   2   45.40    2.20
  -5   1   2   45.90    2.20
  -5   1   2   47.30    2.30
   4  -1  -2   39.60    2.20
   4  -1  -2   41.70    1.60
   4  -1  -2   38.50    1.90
   4  -1  -2   43.70    2.30
   4  -1  -2   40.10    1.80
   4  -1  -2   42.80    1.90
   4  -1  -2   39.30    1.50
   4  -1  -2   38.80    2.40
   4  -1  -2   43.80    1.60
  -4   1   2   43.90    2.00
  -4   1   2   39.30    1.80
  -4   1   2   43.70    1.90
  -4   1   2   39.30    1.50
  -4   1   2   39.60    2.10
  -4   1   2   40.80    1.60
  -4   1   2   43.20    1.80
  -4   1   2   40.70    1.80
  -4   1   2   38.60    1.90
  -4   1   2   41.90    1.90
   3  -1  -2  733.73   15.30
   3  -1  -2  720.83   15.20
   3  -1  -2  706.63   14.60
   3  -1  -2  738.23   15.40
   3  -1  -2  728.93   16.50
   3  -1  -2  737.03   14.60
   3  -1  -2  724.23   14.90
   3  -1  -2  693.43   16.30
   3  -1  -2  747.03   15.40
   3  -1  -2  709.43   15.60
   3  -1  -2  743.33   15.50
  -3   1   2  685.23   15.50
  -3   1   2  714.83   14.90
  -3   1   2  730.83   15.60
  -3   1   2  739.83   15.10
  -3   1   2  687.83   16.70
  -3   1   2  715.03   15.30
  -3   1   2  729.93   15.30
  -3   1   2  729.13   14.50
  -3   1   2  721.13   15.00
  -3   1   2  715.73   15.60
  -3   1   2  701.03   15.40
  -3   1   2  719.53   15.30
  -3   1   2  716.83   16.50
   2  -1  -2  242.88    5.20
   2  -1  -2  243.48    5.90
   2  -1  -2  246.28    5.60
   2  -1  -2  246.28    5.80
   2  -1  -2  243.48    5.60
   2  -1  -2  235.58    6.20
   2  -1  -2  242.98    5.60
   2  -1  -2  249.48    5.60
   2  -1  -2  247.08    6.30
   2  -1  -2  244.18    5.50
   2  -1  -2  239.98    5.20
  -2   1   2  251.17    5.90
  -2   1   2  237.18    5.80
  -2   1   2  252.07    5.60
  -2   1   2  246.18    5.50
  -2   1   2  239.48    5.70
  -2   1   2  236.88    5.40
  -2   1   2  242.88    5.80
  -2   1   2  253.27    5.70
  -2   1   2  240.08    5.60
  -2   1   2  242.78    5.50
  -2   1   2  247.38    5.50
   1  -1  -2 1056.79   21.20
   1  -1  -2 1039.20   22.30
   1  -1  -2 1060.29   21.20
   1  -1  -2 1068.09   21.60
   1  -1  -2 1038.10   21.20
   1  -1  -2 1058.29   21.00
   1  -1  -2 1039.50   20.70
   1  -1  -2 1049.00   20.70
   1  -1  -2 1032.50   22.00
  -1   1   2 1038.70   21.60
  -1   1   2 1072.69   20.80
  -1   1   2 1040.70   21.20
  -1   1   2 1046.80   22.30
  -1   1   2 1036.40   21.20
  -1   1   2 1041.50   20.50
  -1   1   2 1058.19   21.20
  -1   1   2 1047.40   21.40
  -1   1   2 1062.49   21.00
  -1   1   2 1051.99   21.20
  -1   1   2 1035.00   20.80
  -1   1   2 1067.29   21.10
  -1   1   2 1071.09   21.70
   0  -1  -2   45.50    1.30
   0  -1  -2   45.50    1.50
   0  -1  -2   44.90    1.40
   0  -1  -2   44.90    1.10
   0  -1  -2   42.30    1.60
   0  -1  -2   44.00    1.30
   0  -1  -2   42.90    1.40
   0  -1  -2   44.90    1.30
   0  -1  -2   45.60    1.50
   0  -1  -2   43.30    1.60
   0   1   2   44.50    1.10
   0   1   2   43.20    1.40
   0   1   2   46.50    1.50
   0   1   2   44.10    1.50
   0   1   2   44.40    1.40
   0   1   2   43.70    1.40
   0   1   2   46.20    1.50
   0   1   2   43.90    1.30
   0   1   2   41.60    1.30
   0   1   2   44.70    1.30
   0   1   2   43.80    1.40
  -1  -1  -2 1572.24   31.10
  -1  -1  -2 1497.75   31.00
  -1  -1  -2 1572.34   30.50
  -1  -1  -2 1543.75   31.60
  -1  -1  -2 1566.84   31.10
  -1  -1  -2 1542.55   31.60
  -1  -1  -2 1565.04   31.50
  -1  -1  -2 1540.15   30.50
  -1  -1  -2 1554.44   30.50
  -1  -1  -2 1536.05   30.40
  -1  -1  -2 1569.94   31.40
   1   1   2 1530.25   31.10
   1   1   2 1515.65   31.60
   1   1   2 1542.75   31.30
   1   1   2 1578.74   31.10
   1   1   2 1584.84   30.50
   1   1   2 1517.55   31.10
   1   1   2 1548.45   30.40
   1   1   2 1533.65   30.50
   1   1   2 1518.45   31.60
  -2  -1  -2 2498.15   49.90
  -2  -1  -2 2425.36   51.49
  -2  -1  -2 2567.54   48.90
  -2  -1  -2 2490.75   51.99
  -2  -1  -2 2527.45   49.90
  -2  -1  -2 2490.25   49.99
  -2  -1  -2 2458.35   51.09
  -2  -1  -2 2519.05   50.39
  -2  -1  -2 2498.85   50.79
  -2  -1  -2 2501.45   49.60
   2   1   2 2480.65   49.80
   2   1   2 2470.45   49.60
   2   1   2 2493.35   50.29
   2   1   2 2489.25   49.40
   2   1   2 2482.75   49.99
   2   1   2 2410.26   49.90
   2   1   2 2502.95   50.79
   2   1   2 2467.45   49.70
   2   1   2 2531.55   51.39
  -3  -1  -2 1214.08   24.20
  -3  -1  -2 1193.08   24.60
  -3  -1  -2 1197.38   24.10
  -3  -1  -2 1195.18   25.10
  -3  -1  -2 1219.28   24.90
  -3  -1  -2 1169.88   23.80
  -3  -1  -2 1199.68   24.80
  -3  -1  -2 1198.88   24.70
  -3  -1  -2 1188.88   24.60
  -3  -1  -2 1168.88   25.10
  -3  -1  -2 1180.68   24.10
   3   1   2 1185.08   24.80
   3   1   2 1150.58   24.10
   3   1   2 1181.08   24.30
   3   1   2 1206.58   23.50
   3   1   2 1189.68   24.10
   3   1   2 1186.78   24.10
   3   1   2 1189.58   25.00
   3   1   2 1185.08   25.10
   3   1   2 1196.38   24.70
   3   1   2 1224.38   23.80
  -4  -1  -2   23.80    1.60
  -4  -1  -2   25.00    1.50
  -4  -1  -2   25.80    1.60
  -4  -1  -2   25.20    1.60
  -4  -1  -2   26.40    1.50
  -4  -1  -2   28.80    1.50
  -4  -1  -2   25.90    1.70
  -4  -1  -2   27.00    1.60
  -4  -1  -2   20.60    1.50
   4   1   2   22.20    1.60
   4   1   2   28.60    1.40
   4   1   2   28.20    1.60
   4   1   2   24.60    1.60
   4   1   2   27.50    1.50
   4   1   2   26.10    1.50
   4   1   2   32.90    1.60
  -5  -1  -2    9.00    1.20
  -5  -1  -2    6.00    1.00
  -5  -1  -2    6.50    1.00
  -5  -1  -2    5.00    0.90
  -5  -1  -2    6.10    1.00
  -5  -1  -2    5.20    0.90
  -5  -1  -2    6.80    1.10
   5   1   2    7.90    1.10
   5   1   2    4.70    1.00
   5   1   2    4.90    0.90
   5   1   2    5.00    1.10
   5   1   2    5.80    1.00
   5   1   2    7.30    1.00
   5   1   2    6.30    1.00
   5   1   2    6.50    1.10
  -6  -1  -2    2.80    0.80
  -6  -1  -2    1.40    0.80
  -6  -1  -2    3.70    1.00
  -6  -1  -2    3.30    1.00
  -6  -1  -2    4.20    1.00
  -6  -1  -2    3.80    1.00
   6   1   2    2.60    0.90
   6   1   2    2.20    1.10
   6   1   2    3.70    1.00
   6   1   2    0.70    0.70
   6   1   2    3.70    1.10
   6   1   2    2.50    0.80
   6   1   2    1.00    0.90
  -7  -1  -2   53.69    2.80
  -7  -1  -2   55.29    3.00
  -7  -1  -2   57.29    3.00
  -7  -1  -2   54.79    3.10
  -7  -1  -2   57.59    2.90
  -7  -1  -2   58.09    3.00
   7   1   2   56.19    3.00
   7   1   2   58.89    3.20
   7   1   2   56.89    2.90
   7   1   2   61.29    2.70
   7   1   2   59.99    3.10
   7   1   2   62.09    3.40
  -8  -1  -2  120.59    4.80
  -8  -1  -2  117.19    4.70
  -8  -1  -2  117.69    4.70
  -8  -1  -2  117.49    4.50
  -8  -1  -2  118.59    5.00
   8   1   2  127.69    5.20
   8   1   2  124.09    4.80
   8   1   2  112.99    4.70
   8   1   2  118.29    4.20
   8   1   2  121.39    5.30
  -9  -1  -2    9.90    1.90
  -9  -1  -2    8.20    1.70
  -9  -1  -2   10.60    1.80
  -9  -1  -2    9.20    1.70
  -9  -1  -2    9.80    1.70
   9   1   2    9.20    1.40
   9   1   2    7.20    2.30
   9   1   2   13.70    2.00
   9   1   2    9.30    2.00
   9   1   2   10.20    2.00
 -10  -1  -2  197.48    6.80
 -10  -1  -2  194.18    7.10
 -10  -1  -2  175.48    7.10
 -10  -1  -2  193.18    6.90
 -10  -1  -2  185.08    6.80
  10   1   2  179.38    8.10
  10   1   2  187.08    7.70
  10   1   2  193.98    7.50
  10   1   2  190.18    6.90
 -11  -1  -2   19.20    2.90
 -11  -1  -2   13.50    2.30
  11   1   2   15.40    2.90
  11   1   2   17.00    3.30
   9  -2  -2   56.89    4.30
   9  -2  -2   56.49    4.40
   9  -2  -2   64.59    4.60
  -9   2   2   61.49    3.80
  -9   2   2   67.99    4.00
  -9   2   2   63.39    4.10
  -9   2   2   60.09    3.60
   8  -2  -2   17.10    2.60
   8  -2  -2   10.60    2.20
   8  -2  -2    6.90    2.10
  -8   2   2   14.10    2.00
  -8   2   2   12.90    1.90
  -8   2   2    9.40    2.10
  -8   2   2   13.20    2.00
   7  -2  -2   41.20    3.40
   7  -2  -2   41.90    3.20
   7  -2  -2   36.00    1.90
   7  -2  -2   40.80    3.20
  -7   2   2   39.00    2.60
  -7   2   2   34.90    2.80
  -7   2   2   33.10    2.50
  -7   2   2   34.30    2.50
   6  -2  -2   24.30    2.70
   6  -2  -2   19.70    2.40
   6  -2  -2   24.50    2.20
   6  -2  -2   28.50    1.60
   6  -2  -2   23.80    1.60
   6  -2  -2   30.50    2.50
  -6   2   2   29.50    2.70
  -6   2   2   26.70    2.10
  -6   2   2   26.80    2.10
  -6   2   2   29.70    2.30
  -6   2   2   21.90    2.00
  -6   2   2   25.20    1.50
   5  -2  -2   25.20    1.60
   5  -2  -2   25.00    2.10
   5  -2  -2   26.40    1.40
   5  -2  -2   24.80    1.80
   5  -2  -2   30.80    2.00
   5  -2  -2   28.20    2.50
   5  -2  -2   25.70    2.50
  -5   2   2   25.30    1.00
  -5   2   2   29.60    2.00
  -5   2   2   22.80    1.80
  -5   2   2   26.70    2.40
  -5   2   2   25.20    1.50
  -5   2   2   25.80    1.90
  -5   2   2   23.50    1.80
  -5   2   2   25.00    1.80
   4  -2  -2    2.10    0.80
   4  -2  -2    0.70    0.60
   4  -2  -2    0.10    0.50
   4  -2  -2    1.50    0.50
   4  -2  -2    0.30    0.80
   4  -2  -2    1.20    0.60
   4  -2  -2    1.10    0.90
   4  -2  -2    0.80    0.80
  -4   2   2    0.10    0.60
  -4   2   2    0.60    0.30
  -4   2   2    0.50    0.50
  -4   2   2    0.50    0.70
  -4   2   2    0.10    0.50
  -4   2   2   -0.60    0.50
  -4   2   2    1.00    0.70
  -4   2   2    0.10    0.50
   3  -2  -2  339.77    8.50
   3  -2  -2  345.87    8.10
   3  -2  -2  346.77    7.70
   3  -2  -2  326.17    8.20
   3  -2  -2  338.97    7.30
   3  -2  -2  335.27    8.10
   3  -2  -2  322.67    8.70
   3  -2  -2  329.27    7.50
   3  -2  -2  323.97    8.80
  -3   2   2  322.67    8.00
  -3   2   2  337.97    8.10
  -3   2   2  328.87    8.10
  -3   2   2  330.97    8.20
  -3   2   2  337.27    8.00
  -3   2   2  334.67    8.20
  -3   2   2  328.57    7.70
  -3   2   2  328.77    7.90
  -3   2   2  345.87    8.30
   2  -2  -2  231.58    5.60
   2  -2  -2  215.08    6.10
   2  -2  -2  221.08    5.30
   2  -2  -2  218.78    5.60
   2  -2  -2  220.68    6.10
   2  -2  -2  219.98    5.60
   2  -2  -2  231.18    5.70
   2  -2  -2  211.58    5.30
   2  -2  -2  226.88    5.40
   2  -2  -2  230.38    5.60
   2  -2  -2  221.68    5.60
  -2   2   2  230.78    5.60
  -2   2   2  211.38    5.50
  -2   2   2  213.58    5.70
  -2   2   2  226.28    4.80
  -2   2   2  228.68    5.70
  -2   2   2  221.38    5.60
  -2   2   2  228.68    5.40
  -2   2   2  220.58    5.40
  -2   2   2  221.58    5.60
  -2   2   2  231.48    5.50
   1  -2  -2 7747.62  155.48
   1  -2  -2 7732.63  150.68
   1  -2  -2 7490.25  151.78
   1  -2  -2 7588.14  157.98
   1  -2  -2 7309.57  149.59
   1  -2  -2 7679.33  151.58
   1  -2  -2 7503.65  152.88
   1  -2  -2 7755.92  160.08
   1  -2  -2 7681.83  146.19
   1  -2  -2 7487.55  156.18
  -1   2   2 7548.04  150.58
  -1   2   2 7515.05  151.58
  -1   2   2 7802.52  152.18
  -1   2   2 7438.26  151.08
  -1   2   2 7471.65  149.99
  -1   2   2 7662.23  159.38
  -1   2   2 7403.96  155.38
  -1   2   2 7652.93  152.58
  -1   2   2 7489.45  152.08
  -1   2   2 7388.36  156.08
  -1   2   2 7242.18  152.48
   0  -2  -2 5460.25  104.79
   0  -2  -2 5185.18  107.09
   0  -2  -2 5048.59  109.39
   0  -2  -2 5133.39  106.09
   0  -2  -2 5167.78  103.69
   0  -2  -2 5435.56  105.89
   0  -2  -2 5140.99  103.69
   0  -2  -2 5297.07  102.69
   0  -2  -2 5148.49  108.19
   0  -2  -2 5273.47  103.09
   0  -2  -2 5378.76  108.89
   0   2   2 5346.57  102.89
   0   2   2 5288.97  105.89
   0   2   2 5117.69  108.39
   0   2   2 5187.98  105.39
   0   2   2 5039.90  108.89
   0   2   2 5210.08  104.69
   0   2   2 5152.28  103.99
   0   2   2 5223.98  106.69
   0   2   2 5127.69  103.19
   0   2   2 5430.76  106.39
   0   2   2 5179.18  109.19
   0   2   2 5023.20  102.79
  -1  -2  -2  672.53   14.10
  -1  -2  -2  641.44   13.50
  -1  -2  -2  649.24   13.80
  -1  -2  -2  657.03   13.30
  -1  -2  -2  676.13   13.90
  -1  -2  -2  670.93   13.10
  -1  -2  -2  655.63   13.60
  -1  -2  -2  644.84   13.50
  -1  -2  -2  662.03   13.30
  -1  -2  -2  658.53   13.40
   1   2   2  652.73   13.40
   1   2   2  642.44   13.50
   1   2   2  673.73   13.90
   1   2   2  635.34   13.60
   1   2   2  659.13   13.80
   1   2   2  677.13   13.30
   1   2   2  656.93   14.10
   1   2   2  674.33   13.80
   1   2   2  649.04   13.20
  -2  -2  -2  599.74   12.20
  -2  -2  -2  561.34   12.60
  -2  -2  -2  604.54   11.90
  -2  -2  -2  591.74   12.70
  -2  -2  -2  603.44   12.30
  -2  -2  -2  596.94   12.90
  -2  -2  -2  614.34   12.90
  -2  -2  -2  596.84   12.70
  -2  -2  -2  598.34   12.40
   2   2   2  589.04   12.50
   2   2   2  602.94   12.40
   2   2   2  588.94   12.90
   2   2   2  575.84   12.40
   2   2   2  599.74   12.20
   2   2   2  592.84   12.70
   2   2   2  593.94   12.70
   2   2   2  587.04   12.90
   2   2   2  590.84   12.30
  -3  -2  -2  509.75   10.30
  -3  -2  -2  512.65   10.80
  -3  -2  -2  492.15   11.00
  -3  -2  -2  490.55   11.10
  -3  -2  -2  511.95   10.40
  -3  -2  -2  499.75   11.20
  -3  -2  -2  500.25   11.20
  -3  -2  -2  518.15   10.90
  -3  -2  -2  505.45   11.00
  -3  -2  -2  503.95   10.80
  -3  -2  -2  488.45   11.10
   3   2   2  508.65   10.30
   3   2   2  508.55   10.80
   3   2   2  477.35   11.00
   3   2   2  508.25   11.20
   3   2   2  512.45   10.80
   3   2   2  510.75   11.10
   3   2   2  518.55   11.20
   3   2   2  511.55   10.50
   3   2   2  494.35   10.80
   3   2   2  494.45   11.00
  -4  -2  -2  639.44   14.40
  -4  -2  -2  664.73   14.10
  -4  -2  -2  632.94   14.30
  -4  -2  -2  668.83   14.60
  -4  -2  -2  659.23   14.00
  -4  -2  -2  672.03   14.40
  -4  -2  -2  650.13   13.20
  -4  -2  -2  643.64   14.00
  -4  -2  -2  651.93   13.40
  -4  -2  -2  656.23   14.20
  -4  -2  -2  640.84   14.50
   4   2   2  670.63   13.40
   4   2   2  642.84   14.40
   4   2   2  652.13   13.80
   4   2   2  638.34   14.20
   4   2   2  642.74   13.90
   4   2   2  656.83   13.20
   4   2   2  666.53   13.30
   4   2   2  628.64   14.20
   4   2   2  671.43   14.60
   4   2   2  669.83   14.40
   4   2   2  651.03   14.40
  -5  -2  -2   63.79    2.70
  -5  -2  -2   66.29    2.60
  -5  -2  -2   62.09    2.60
  -5  -2  -2   64.69    2.70
  -5  -2  -2   62.29    2.60
  -5  -2  -2   64.29    2.30
   5   2   2   66.29    1.70
   5   2   2   60.59    2.40
   5   2   2   65.09    2.80
   5   2   2   67.39    2.60
   5   2   2   68.09    2.70
   5   2   2   64.49    2.20
   5   2   2   61.99    2.80
  -6  -2  -2   87.19    3.50
  -6  -2  -2   94.69    3.60
  -6  -2  -2   96.19    3.60
  -6  -2  -2   93.39    3.10
  -6  -2  -2   90.99    3.50
  -6  -2  -2   95.49    3.70
  -6  -2  -2   97.19    3.50
   6   2   2   93.29    3.80
   6   2   2   98.59    3.50
   6   2   2   92.99    3.20
   6   2   2   88.49    3.10
   6   2   2   93.69    3.10
   6   2   2   94.19    3.60
   6   2   2   88.29    3.50
   6   2   2   93.79    3.80
  -7  -2  -2   13.10    1.70
  -7  -2  -2   11.80    1.40
  -7  -2  -2   13.50    1.70
  -7  -2  -2   12.80    1.70
  -7  -2  -2   11.80    1.50
  -7  -2  -2   13.60    1.60
  -7  -2  -2   14.10    1.70
   7   2   2   10.90    1.50
   7   2   2   13.50    1.50
   7   2   2   12.20    1.80
   7   2   2   10.00    1.70
   7   2   2   12.80    1.60
  -8  -2  -2   35.00    2.50
  -8  -2  -2   34.00    2.40
  -8  -2  -2   32.00    2.60
  -8  -2  -2   35.30    2.20
  -8  -2  -2   32.90    2.40
   8   2   2   35.30    2.80
   8   2   2   34.90    2.10
   8   2   2   35.30    2.70
   8   2   2   38.00    3.20
   8   2   2   34.50    2.50
  -9  -2  -2  143.39    5.50
  -9  -2  -2  147.79    5.90
  -9  -2  -2  147.09    5.40
  -9  -2  -2  144.59    5.00
  -9  -2  -2  139.99    5.30
   9   2   2  144.49    6.10
   9   2   2  135.89    4.50
   9   2   2  142.19    6.60
   9   2   2  144.59    5.80
 -10  -2  -2   58.09    3.60
 -10  -2  -2   54.69    3.20
 -10  -2  -2   57.09    3.60
 -10  -2  -2   51.49    3.30
 -10  -2  -2   58.49    4.00
  10   2   2   52.29    3.60
  10   2   2   48.00    4.60
  10   2   2   60.39    4.10
 -11  -2  -2    1.10    1.40
 -11  -2  -2    0.20    1.20
 -11  -2  -2   -0.60    1.00
 -11  -2  -2    0.00    1.10
  11   2   2    2.50    1.80
  11   2   2    1.60    1.60
  11   2   2   -1.50    1.60
   8  -3  -2   11.30    2.30
   8  -3  -2   12.60    2.50
   8  -3  -2   13.50    2.50
  -8   3   2   10.50    2.20
  -8   3   2    8.80    1.80
  -8   3   2    7.50    1.90
  -8   3   2    6.60    1.80
   7  -3  -2   15.10    2.30
   7  -3  -2   12.50    2.30
   7  -3  -2    9.80    2.10
  -7   3   2    7.20    1.70
  -7   3   2   10.40    1.80
  -7   3   2   17.30    2.10
  -7   3   2    7.80    1.70
   6  -3  -2   10.90    2.00
   6  -3  -2   11.50    2.00
   6  -3  -2   12.00    1.40
   6  -3  -2   12.70    1.80
   6  -3  -2   14.30    2.00
  -6   3   2   15.40    1.90
  -6   3   2   14.80    1.90
  -6   3   2   12.50    1.40
  -6   3   2   12.00    1.80
  -6   3   2   11.30    1.90
   5  -3  -2    0.00    0.80
   5  -3  -2   -0.30    0.70
   5  -3  -2    0.10    0.90
   5  -3  -2    1.30    1.10
   5  -3  -2    0.30    0.80
  -5   3   2    0.40    0.80
  -5   3   2    0.70    0.80
  -5   3   2    1.10    0.80
  -5   3   2   -0.10    0.80
  -5   3   2    0.30    0.80
  -5   3   2    2.50    0.80
  -5   3   2    0.40    1.00
   4  -3  -2  102.99    3.80
   4  -3  -2   97.99    3.30
   4  -3  -2   95.39    4.30
   4  -3  -2   92.79    3.90
   4  -3  -2  101.29    3.90
   4  -3  -2  101.69    3.90
   4  -3  -2  114.69    3.80
  -4   3   2  105.29    4.00
  -4   3   2   97.69    3.80
  -4   3   2  100.19    3.70
  -4   3   2   99.79    3.40
  -4   3   2   98.99    3.80
  -4   3   2  103.79    3.90
  -4   3   2   97.59    4.00
   3  -3  -2    5.70    1.20
   3  -3  -2    5.10    0.90
   3  -3  -2    7.70    1.00
   3  -3  -2    7.50    1.30
   3  -3  -2    5.40    0.90
   3  -3  -2    5.70    1.00
   3  -3  -2    6.10    1.10
   3  -3  -2    6.60    1.00
   3  -3  -2    5.50    1.10
  -3   3   2    8.70    1.20
  -3   3   2    5.10    0.90
  -3   3   2    5.10    1.20
  -3   3   2    7.20    1.10
  -3   3   2    8.10    1.20
  -3   3   2    6.30    1.00
  -3   3   2    9.30    1.30
   2  -3  -2    0.30    0.60
   2  -3  -2    2.00    0.80
   2  -3  -2    2.00    0.80
   2  -3  -2    0.80    0.80
   2  -3  -2   -0.60    0.40
   2  -3  -2    1.10    0.60
   2  -3  -2    0.20    0.60
  -2   3   2    0.80    0.60
  -2   3   2   -0.80    0.70
  -2   3   2    1.20    0.80
  -2   3   2    0.50    0.60
  -2   3   2    1.70    0.80
  -2   3   2   -0.30    0.70
  -2   3   2    0.90    0.60
  -2   3   2    1.00    0.70
  -2   3   2    1.30    0.80
   1  -3  -2 1651.83   34.30
   1  -3  -2 1702.73   33.00
   1  -3  -2 1621.04   33.30
   1  -3  -2 1702.73   34.20
   1  -3  -2 1621.54   33.10
   1  -3  -2 1583.54   34.60
   1  -3  -2 1654.43   33.80
   1  -3  -2 1592.84   34.50
   1  -3  -2 1679.93   31.80
  -1   3   2 1534.65   34.50
  -1   3   2 1672.83   34.30
  -1   3   2 1619.84   34.30
  -1   3   2 1653.83   33.70
  -1   3   2 1646.64   33.30
  -1   3   2 1677.03   33.20
  -1   3   2 1614.04   33.00
  -1   3   2 1618.54   33.70
  -1   3   2 1625.74   33.00
  -1   3   2 1594.44   33.20
   0  -3  -2    9.20    1.00
   0  -3  -2    8.10    0.70
   0  -3  -2    6.40    1.00
   0  -3  -2    7.40    0.90
   0  -3  -2    8.80    0.90
   0  -3  -2    9.80    1.10
   0  -3  -2    9.10    1.10
   0  -3  -2   10.00    1.10
   0  -3  -2    8.00    0.80
   0   3   2    7.80    0.90
   0   3   2   10.60    1.10
   0   3   2    7.60    0.90
   0   3   2    8.40    1.00
   0   3   2    9.40    1.10
   0   3   2    9.00    1.00
   0   3   2    8.50    1.00
   0   3   2    8.40    1.00
   0   3   2    8.70    0.80
   0   3   2   10.60    1.00
  -1  -3  -2   31.80    1.50
  -1  -3  -2   29.10    1.50
  -1  -3  -2   31.10    1.60
  -1  -3  -2   30.90    1.40
  -1  -3  -2   33.20    1.60
  -1  -3  -2   30.00    1.50
  -1  -3  -2   31.00    1.20
  -1  -3  -2   29.10    1.50
  -1  -3  -2   29.60    1.20
  -1  -3  -2   30.50    1.60
   1   3   2   30.50    1.50
   1   3   2   30.30    1.60
   1   3   2   28.30    1.50
   1   3   2   27.60    1.50
   1   3   2   31.00    1.20
   1   3   2   31.40    1.30
   1   3   2   29.00    1.50
   1   3   2   30.10    1.50
  -2  -3  -2   55.99    1.80
  -2  -3  -2   55.69    2.10
  -2  -3  -2   53.79    1.90
  -2  -3  -2   52.49    2.10
  -2  -3  -2   53.09    2.10
  -2  -3  -2   54.99    2.10
  -2  -3  -2   56.29    2.10
  -2  -3  -2   54.39    2.20
  -2  -3  -2   56.89    2.00
  -2  -3  -2   53.69    2.10
   2   3   2   55.09    1.40
   2   3   2   56.89    1.80
   2   3   2   58.49    2.20
   2   3   2   55.49    2.10
   2   3   2   54.49    2.00
   2   3   2   52.79    2.10
   2   3   2   59.19    2.10
   2   3   2   55.59    2.10
   2   3   2   55.79    1.60
   2   3   2   56.19    2.10
   2   3   2   53.39    2.00
  -3  -3  -2   26.70    1.50
  -3  -3  -2   29.30    1.60
  -3  -3  -2   28.30    1.60
  -3  -3  -2   29.20    1.40
  -3  -3  -2   29.80    1.40
  -3  -3  -2   29.00    1.50
  -3  -3  -2   27.90    1.50
   3   3   2   27.70    1.50
   3   3   2   26.90    1.40
   3   3   2   29.20    1.50
   3   3   2   28.40    1.60
   3   3   2   27.60    1.50
   3   3   2   30.30    0.90
   3   3   2   28.90    1.70
   3   3   2   27.10    1.40
   3   3   2   29.10    1.50
   3   3   2   29.40    1.60
  -4  -3  -2   65.69    2.60
  -4  -3  -2   70.39    2.60
  -4  -3  -2   66.49    2.60
  -4  -3  -2   74.89    2.20
  -4  -3  -2   69.79    2.60
  -4  -3  -2   67.59    2.60
  -4  -3  -2   66.49    2.50
  -4  -3  -2   71.49    2.70
  -4  -3  -2   67.69    2.50
   4   3   2   64.69    2.50
   4   3   2   72.19    2.70
   4   3   2   67.39    2.60
   4   3   2   72.19    2.20
   4   3   2   68.79    2.80
   4   3   2   69.09    2.50
   4   3   2   70.29    2.90
   4   3   2   70.79    2.60
   4   3   2   70.69    1.80
   4   3   2   70.19    2.60
  -5  -3  -2   89.99    3.40
  -5  -3  -2   97.79    3.40
  -5  -3  -2   89.89    3.30
  -5  -3  -2   91.29    3.30
  -5  -3  -2   93.69    2.60
  -5  -3  -2   97.89    3.30
  -5  -3  -2   90.99    3.30
  -5  -3  -2   95.99    2.60
   5   3   2   92.09    3.70
   5   3   2   95.79    2.60
   5   3   2   95.59    3.40
   5   3   2   91.19    3.10
   5   3   2  101.99    3.90
   5   3   2   87.09    3.40
   5   3   2   96.69    2.50
   5   3   2   95.09    3.30
   5   3   2   94.59    2.70
  -6  -3  -2   49.60    2.60
  -6  -3  -2   49.70    2.50
  -6  -3  -2   54.59    2.60
  -6  -3  -2   54.79    1.60
  -6  -3  -2   54.19    2.50
  -6  -3  -2   53.89    2.50
  -6  -3  -2   55.29    2.00
  -6  -3  -2   54.99    2.60
   6   3   2   50.99    2.60
   6   3   2   52.29    2.40
   6   3   2   57.49    1.90
   6   3   2   58.89    3.20
   6   3   2   59.09    2.30
   6   3   2   57.99    2.00
   6   3   2   53.49    2.80
   6   3   2   53.49    2.30
   6   3   2   52.19    2.80
  -7  -3  -2  397.16   10.30
  -7  -3  -2  389.06    9.90
  -7  -3  -2  392.46   10.50
  -7  -3  -2  399.96    9.20
  -7  -3  -2  395.26   10.10
  -7  -3  -2  397.16   10.30
  -7  -3  -2  407.16   10.20
   7   3   2  402.86   10.90
   7   3   2  397.76    9.50
   7   3   2  397.06   11.50
   7   3   2  385.86   10.00
   7   3   2  410.36    9.50
   7   3   2  403.46    8.50
   7   3   2  404.26   10.60
   7   3   2  415.36   10.20
   7   3   2  402.96    9.10
  -8  -3  -2  332.17    9.30
  -8  -3  -2  336.17    9.60
  -8  -3  -2  346.77    8.40
  -8  -3  -2  342.57    9.00
  -8  -3  -2  334.77    9.10
   8   3   2  325.07    9.70
   8   3   2  333.27    8.40
   8   3   2  335.57    9.10
   8   3   2  351.16    9.90
   8   3   2  329.77   10.60
  -9  -3  -2   22.00    2.40
  -9  -3  -2   21.70    2.20
  -9  -3  -2   24.80    2.10
  -9  -3  -2   18.80    2.50
  -9  -3  -2   22.90    2.30
   9   3   2   21.40    3.00
   9   3   2   22.70    2.70
   9   3   2   19.50    2.50
   9   3   2   21.20    1.70
 -10  -3  -2    5.30    1.70
 -10  -3  -2    6.40    1.50
 -10  -3  -2    4.20    1.30
 -10  -3  -2    8.20    1.70
  10   3   2    6.90    2.00
  10   3   2    5.90    2.30
  10   3   2    5.30    1.90
 -11  -3  -2   15.40    2.20
 -11  -3  -2   14.60    2.30
 -11  -3  -2   12.60    2.10
 -11  -3  -2   15.30    2.70
  11   3   2   13.50    2.60
  11   3   2   14.10    2.50
  11   3   2   11.50    2.80
   8  -4  -2   51.29    4.10
   8  -4  -2   43.70    4.30
   8  -4  -2   49.30    4.10
  -8   4   2   48.20    3.60
  -8   4   2   43.20    4.00
  -8   4   2   46.00    3.70
  -8   4   2   42.40    3.30
   7  -4  -2    4.80    1.70
   7  -4  -2    4.50    1.80
   7  -4  -2    4.60    1.70
  -7   4   2    6.50    1.80
  -7   4   2    9.50    1.90
  -7   4   2    7.30    1.60
  -7   4   2    6.10    1.70
   6  -4  -2    0.30    1.00
   6  -4  -2    0.00    1.30
   6  -4  -2    0.10    1.10
   6  -4  -2   -0.40    0.80
   6  -4  -2    0.40    1.20
  -6   4   2    0.10    1.20
  -6   4   2    0.30    0.90
  -6   4   2    0.00    0.90
  -6   4   2   -0.90    0.90
  -6   4   2    0.90    1.10
   5  -4  -2    1.00    1.00
   5  -4  -2    0.50    0.90
   5  -4  -2    2.50    1.20
   5  -4  -2    2.70    1.00
   5  -4  -2   -0.50    0.90
  -5   4   2    0.50    0.90
  -5   4   2    0.00    0.90
  -5   4   2    0.10    0.80
  -5   4   2   -0.30    1.20
  -5   4   2    1.10    0.90
   4  -4  -2    1.80    1.00
   4  -4  -2    1.70    0.90
   4  -4  -2    2.00    1.00
   4  -4  -2    2.90    1.10
   4  -4  -2    1.50    0.90
   4  -4  -2    2.20    1.30
  -4   4   2    1.20    0.90
  -4   4   2    0.70    0.90
  -4   4   2    3.00    1.00
  -4   4   2    2.70    1.10
  -4   4   2    1.30    1.00
  -4   4   2    1.10    1.00
   3  -4  -2  404.36   10.20
   3  -4  -2  404.26   10.40
   3  -4  -2  405.36   10.00
   3  -4  -2  424.06   10.60
   3  -4  -2  411.06   11.00
  -3   4   2  409.06   10.40
  -3   4   2  409.46   10.40
  -3   4   2  393.76   10.50
  -3   4   2  413.36    9.90
  -3   4   2  394.26   10.10
  -3   4   2  418.26   10.60
   2  -4  -2  119.29    4.10
   2  -4  -2  121.19    4.00
   2  -4  -2  135.29    4.40
   2  -4  -2  118.89    4.20
   2  -4  -2  118.19    4.50
   2  -4  -2  122.09    4.20
  -2   4   2  113.69    4.10
  -2   4   2  118.69    4.00
  -2   4   2  121.49    4.30
  -2   4   2  123.29    4.10
  -2   4   2  128.29    4.30
  -2   4   2  122.09    4.20
  -2   4   2  118.59    4.20
   1  -4  -2   20.80    1.50
   1  -4  -2   20.00    1.50
   1  -4  -2   21.50    1.50
   1  -4  -2   22.80    1.60
   1  -4  -2   14.70    1.50
   1  -4  -2   22.70    1.60
   1  -4  -2   19.40    0.90
  -1   4   2   18.10    1.30
  -1   4   2   17.70    1.60
  -1   4   2   21.30    1.60
  -1   4   2   19.80    1.60
  -1   4   2   19.50    1.40
  -1   4   2   19.10    1.50
  -1   4   2   20.60    1.60
  -1   4   2   18.60    1.60
  -1   4   2   16.10    1.50
   0  -4  -2   -0.30    0.50
   0  -4  -2    2.50    0.70
   0  -4  -2   -0.10    0.60
   0  -4  -2   -1.20    0.60
   0  -4  -2    0.00    0.40
   0  -4  -2    0.20    0.50
   0  -4  -2   -0.40    0.60
   0  -4  -2    1.20    0.70
   0  -4  -2    0.40    0.60
   0  -4  -2   -0.50    0.50
   0   4   2   -0.80    0.70
   0   4   2    0.30    0.50
   0   4   2   -0.80    0.60
   0   4   2   -0.40    0.40
   0   4   2   -0.60    0.60
   0   4   2   -0.40    0.60
   0   4   2    0.90    0.70
   0   4   2    0.40    0.50
   0   4   2   -0.10    0.60
   0   4   2    1.10    0.50
  -1  -4  -2  796.42   16.20
  -1  -4  -2  762.82   16.60
  -1  -4  -2  785.72   17.40
  -1  -4  -2  806.52   17.30
  -1  -4  -2  800.62   16.30
  -1  -4  -2  781.52   16.60
  -1  -4  -2  755.62   17.30
  -1  -4  -2  787.32   17.10
  -1  -4  -2  794.52   17.10
  -1  -4  -2  797.72   17.10
  -1  -4  -2  762.82   16.70
   1   4   2  775.92   17.10
   1   4   2  766.52   16.90
   1   4   2  789.92   16.30
   1   4   2  783.52   16.70
   1   4   2  789.52   17.20
   1   4   2  786.12   16.70
   1   4   2  789.72   16.50
   1   4   2  797.82   17.10
   1   4   2  782.62   17.30
   1   4   2  784.82   17.40
  -2  -4  -2  374.36    9.00
  -2  -4  -2  356.36    8.60
  -2  -4  -2  363.06    8.90
  -2  -4  -2  373.16    7.90
  -2  -4  -2  371.66    8.20
  -2  -4  -2  361.16    8.40
  -2  -4  -2  362.16    8.80
  -2  -4  -2  361.26    8.80
  -2  -4  -2  392.06    8.70
   2   4   2  375.26    8.90
   2   4   2  359.06    8.80
   2   4   2  368.06    8.70
   2   4   2  376.96    7.90
   2   4   2  369.26    8.80
   2   4   2  367.76    8.60
   2   4   2  366.56    8.70
   2   4   2  360.56    8.60
   2   4   2  386.16    9.00
  -3  -4  -2  269.77    6.60
  -3  -4  -2  260.07    6.90
  -3  -4  -2  278.37    6.90
  -3  -4  -2  271.87    6.70
  -3  -4  -2  275.57    6.90
  -3  -4  -2  259.47    6.60
  -3  -4  -2  267.07    6.40
  -3  -4  -2  258.07    6.80
  -3  -4  -2  260.67    6.60
  -3  -4  -2  283.97    6.80
  -3  -4  -2  268.47    7.00
   3   4   2  273.27    5.60
   3   4   2  279.27    6.90
   3   4   2  273.07    6.40
   3   4   2  261.57    7.00
   3   4   2  270.67    6.80
   3   4   2  266.27    6.50
   3   4   2  268.67    6.80
   3   4   2  262.47    6.60
   3   4   2  251.77    6.50
  -4  -4  -2  169.58    5.10
  -4  -4  -2  174.18    5.20
  -4  -4  -2  182.28    5.00
  -4  -4  -2  186.58    5.00
  -4  -4  -2  175.88    5.20
  -4  -4  -2  186.88    5.20
  -4  -4  -2  194.58    4.90
  -4  -4  -2  184.48    5.20
   4   4   2  187.18    4.90
   4   4   2  183.18    4.90
   4   4   2  191.28    5.50
   4   4   2  179.58    4.90
   4   4   2  172.88    5.40
   4   4   2  177.18    5.00
  -5  -4  -2    1.30    0.80
  -5  -4  -2    0.50    0.60
  -5  -4  -2    1.00    0.70
  -5  -4  -2    1.20    0.50
  -5  -4  -2    0.60    0.60
  -5  -4  -2    1.60    0.70
  -5  -4  -2    0.60    0.30
  -5  -4  -2    0.80    0.70
   5   4   2    0.30    0.80
   5   4   2    1.60    0.80
   5   4   2    0.80    0.60
   5   4   2    0.70    0.20
   5   4   2    1.00    0.60
   5   4   2    0.30    0.90
   5   4   2    0.00    0.50
   5   4   2    0.40    0.70
   5   4   2    0.50    0.50
  -6  -4  -2   15.80    1.60
  -6  -4  -2   22.70    1.20
  -6  -4  -2   15.30    1.70
  -6  -4  -2   17.40    1.70
  -6  -4  -2   14.10    1.50
  -6  -4  -2   16.90    1.70
  -6  -4  -2   14.10    1.50
   6   4   2   16.50    1.70
   6   4   2   15.20    1.50
   6   4   2   27.00    1.70
   6   4   2   18.70    1.30
   6   4   2   19.10    1.40
   6   4   2   24.10    2.10
  -7  -4  -2  380.66    8.30
  -7  -4  -2  398.76   10.00
  -7  -4  -2  395.26    9.80
  -7  -4  -2  378.36    9.60
  -7  -4  -2  374.86    8.30
  -7  -4  -2  370.56    9.70
  -7  -4  -2  383.96   10.30
  -7  -4  -2  364.06    9.80
   7   4   2  386.76    8.30
   7   4   2  373.96    9.70
   7   4   2  382.16   11.10
   7   4   2  390.76    8.80
   7   4   2  379.56   10.10
   7   4   2  381.36    9.10
   7   4   2  374.56   10.50
   7   4   2  378.76    9.00
   7   4   2  376.06    9.60
  -8  -4  -2   40.30    2.80
  -8  -4  -2   41.50    1.90
  -8  -4  -2   42.00    2.60
  -8  -4  -2   49.99    2.80
  -8  -4  -2   43.20    2.60
   8   4   2   43.50    3.20
   8   4   2   40.00    3.00
   8   4   2   40.00    2.60
   8   4   2   43.20    2.20
   8   4   2   38.80    3.30
   8   4   2   45.60    1.80
  -9  -4  -2   67.19    3.40
  -9  -4  -2   75.39    4.10
  -9  -4  -2   63.79    3.50
  -9  -4  -2   65.89    2.70
  -9  -4  -2   66.39    3.40
   9   4   2   70.89    4.10
   9   4   2   60.79    4.20
   9   4   2   65.39    2.80
   9   4   2   65.99    3.90
 -10  -4  -2   53.99    3.30
 -10  -4  -2   61.89    3.50
 -10  -4  -2   59.99    3.50
 -10  -4  -2   56.59    3.80
  10   4   2   53.69    4.40
  10   4   2   56.59    3.90
  10   4   2   61.79    4.00
 -11  -4  -2   23.80    2.70
 -11  -4  -2   22.70    2.50
 -11  -4  -2   22.80    3.10
 -11  -4  -2   21.50    2.60
  11   4   2   20.50    2.90
  11   4   2   18.20    3.30
  11   4   2   21.50    3.10
   7  -5  -2   32.20    3.50
   7  -5  -2   26.10    3.40
  -7   5   2   32.80    3.30
  -7   5   2   29.90    3.20
  -7   5   2   24.50    3.10
  -7   5   2   33.00    3.40
   6  -5  -2   43.40    3.60
   6  -5  -2   46.40    3.00
   6  -5  -2   43.20    3.50
  -6   5   2   45.60    3.40
  -6   5   2   44.90    3.20
  -6   5   2   44.20    3.60
  -6   5   2   45.70    3.40
   5  -5  -2   10.90    2.00
   5  -5  -2   15.40    2.60
   5  -5  -2    8.80    1.80
  -5   5   2   13.30    2.00
  -5   5   2    8.50    1.70
  -5   5   2    8.40    1.80
  -5   5   2   12.00    1.90
  -5   5   2    9.70    1.60
   4  -5  -2   22.60    2.40
   4  -5  -2   31.40    3.20
   4  -5  -2   21.80    2.20
   4  -5  -2   21.60    2.40
  -4   5   2   23.90    2.60
  -4   5   2   25.30    2.20
  -4   5   2   28.60    2.70
  -4   5   2   26.70    2.70
  -4   5   2   24.10    2.60
   3  -5  -2   -0.20    0.90
   3  -5  -2    1.20    1.00
   3  -5  -2    1.30    1.10
   3  -5  -2   -0.70    0.60
   3  -5  -2    4.10    1.10
  -3   5   2   -0.20    0.80
  -3   5   2   -0.40    0.80
  -3   5   2    1.60    1.10
  -3   5   2   -0.30    0.80
  -3   5   2    0.50    1.10
  -3   5   2    0.10    0.80
   2  -5  -2  117.19    4.40
   2  -5  -2  118.29    4.60
   2  -5  -2  136.99    4.60
   2  -5  -2  125.29    4.70
   2  -5  -2  128.79    2.70
   2  -5  -2  131.29    5.00
   2  -5  -2  130.69    4.50
  -2   5   2  131.69    4.80
  -2   5   2  129.79    4.60
  -2   5   2  124.99    4.70
  -2   5   2  119.49    4.60
  -2   5   2  130.49    4.60
  -2   5   2  121.59    4.40
   1  -5  -2    9.30    0.80
   1  -5  -2    8.40    1.50
   1  -5  -2    8.30    1.20
   1  -5  -2    8.80    1.20
   1  -5  -2    7.30    1.30
   1  -5  -2   10.40    1.50
   1  -5  -2    6.40    1.20
  -1   5   2    6.80    1.20
  -1   5   2    9.60    1.40
  -1   5   2    8.50    1.30
  -1   5   2    5.50    1.20
  -1   5   2    4.80    1.10
  -1   5   2    9.40    1.30
  -1   5   2    7.80    1.20
   0  -5  -2  476.65   11.10
   0  -5  -2  491.55   11.70
   0  -5  -2  494.55   10.40
   0  -5  -2  474.15   11.20
   0  -5  -2  482.85   11.50
   0  -5  -2  470.65   11.60
   0  -5  -2  488.85   11.80
   0  -5  -2  469.85   11.80
   0   5   2  479.05   11.50
   0   5   2  492.05   11.80
   0   5   2  468.65   11.50
   0   5   2  487.05   10.50
   0   5   2  483.85   11.00
   0   5   2  468.05   11.30
   0   5   2  471.05   11.70
   0   5   2  451.45   10.90
  -1  -5  -2    7.20    1.20
  -1  -5  -2    9.80    1.10
  -1  -5  -2    9.60    1.10
  -1  -5  -2    8.80    1.30
  -1  -5  -2   12.00    1.60
  -1  -5  -2   12.40    1.50
  -1  -5  -2   10.30    1.10
   1   5   2   11.30    1.20
   1   5   2    7.90    1.00
   1   5   2    8.90    1.40
   1   5   2   12.10    1.20
   1   5   2    9.70    1.30
   1   5   2    9.70    1.30
   1   5   2    7.70    1.20
   1   5   2    9.70    1.20
  -2  -5  -2  313.57    7.40
  -2  -5  -2  307.17    7.80
  -2  -5  -2  284.97    7.80
  -2  -5  -2  289.37    7.70
  -2  -5  -2  310.07    6.80
  -2  -5  -2  299.07    7.90
  -2  -5  -2  283.27    7.50
  -2  -5  -2  285.07    7.30
   2   5   2  302.37    7.20
   2   5   2  287.67    7.70
   2   5   2  294.47    7.50
   2   5   2  295.77    7.50
   2   5   2  288.47    7.60
   2   5   2  307.47    7.80
   2   5   2  288.17    7.70
   2   5   2  295.27    6.80
  -3  -5  -2 1346.07   28.90
  -3  -5  -2 1326.47   27.90
  -3  -5  -2 1294.87   28.60
  -3  -5  -2 1348.97   28.00
  -3  -5  -2 1293.97   28.40
  -3  -5  -2 1366.16   28.80
   3   5   2 1322.77   28.00
   3   5   2 1376.46   26.50
   3   5   2 1375.66   26.50
   3   5   2 1315.67   28.30
   3   5   2 1324.37   27.70
   3   5   2 1309.67   28.70
   3   5   2 1372.46   28.80
   3   5   2 1352.66   28.80
  -4  -5  -2    8.40    1.20
  -4  -5  -2    5.40    1.00
  -4  -5  -2    7.90    1.20
  -4  -5  -2    7.30    1.20
  -4  -5  -2    7.60    1.10
  -4  -5  -2    5.60    1.00
  -4  -5  -2    9.00    1.20
  -4  -5  -2    7.20    1.10
   4   5   2    6.80    1.10
   4   5   2    6.50    1.10
   4   5   2    6.60    1.30
   4   5   2    5.70    1.00
   4   5   2    8.00    1.10
   4   5   2    7.10    1.10
   4   5   2    8.50    1.10
  -5  -5  -2  259.57    7.40
  -5  -5  -2  266.67    7.10
  -5  -5  -2  269.27    7.20
  -5  -5  -2  246.48    7.10
  -5  -5  -2  267.17    7.00
  -5  -5  -2  255.67    7.10
   5   5   2  265.27    7.60
   5   5   2  253.37    6.70
   5   5   2  261.87    7.00
   5   5   2  250.97    7.50
   5   5   2  250.67    6.90
   5   5   2  252.27    7.00
   5   5   2  263.87    6.70
  -6  -5  -2    6.00    1.20
  -6  -5  -2    2.90    0.90
  -6  -5  -2    2.90    0.90
  -6  -5  -2    3.10    0.80
  -6  -5  -2    3.80    1.00
  -6  -5  -2    4.70    1.10
  -6  -5  -2    2.60    1.00
   6   5   2    4.20    1.20
   6   5   2    3.60    0.80
   6   5   2    3.10    1.20
   6   5   2    3.20    0.80
   6   5   2    4.10    0.90
   6   5   2    1.10    0.80
  -7  -5  -2   13.00    1.70
  -7  -5  -2   13.30    1.70
  -7  -5  -2   11.30    1.50
  -7  -5  -2   11.10    1.20
  -7  -5  -2    9.50    1.50
  -7  -5  -2    9.60    1.60
  -7  -5  -2   10.50    1.50
  -7  -5  -2   12.10    0.80
   7   5   2   11.10    1.70
   7   5   2   13.10    1.70
   7   5   2   10.50    2.00
   7   5   2   10.30    1.30
   7   5   2   11.20    1.50
   7   5   2   10.80    1.30
   7   5   2    7.80    1.70
  -8  -5  -2  133.59    5.40
  -8  -5  -2  138.79    5.00
  -8  -5  -2  130.49    4.80
  -8  -5  -2  139.29    5.00
   8   5   2  140.99    5.80
   8   5   2  121.59    4.80
   8   5   2  134.29    4.20
   8   5   2  142.69    5.50
   8   5   2  134.99    6.00
   8   5   2  133.79    4.30
  -9  -5  -2    3.60    1.30
  -9  -5  -2    2.70    1.10
  -9  -5  -2    1.90    1.10
  -9  -5  -2    2.40    1.30
   9   5   2    2.50    0.80
   9   5   2    2.80    1.60
   9   5   2    1.30    1.20
   9   5   2    4.10    1.70
 -10  -5  -2   49.80    3.60
 -10  -5  -2   48.80    3.10
 -10  -5  -2   51.39    3.20
 -10  -5  -2   49.30    3.20
  10   5   2   43.90    3.50
  10   5   2   43.40    4.50
  10   5   2   55.09    3.80
 -11  -5  -2    0.70    1.20
 -11  -5  -2    3.80    1.50
 -11  -5  -2    2.50    1.50
 -11  -5  -2    1.90    1.20
  11   5   2    1.10    1.40
  11   5   2    2.80    1.90
  11   5   2    2.80    1.90
   6  -6  -2   62.59    4.50
   6  -6  -2   67.89    3.80
   6  -6  -2   61.79    4.10
  -6   6   2   65.69    4.50
  -6   6   2   65.79    4.30
  -6   6   2   61.99    4.10
  -6   6   2   72.39    4.40
   5  -6  -2    8.20    2.00
   5  -6  -2   18.00    2.60
   5  -6  -2   18.90    2.80
  -5   6   2   14.80    2.30
  -5   6   2   13.50    2.20
  -5   6   2   20.60    2.90
  -5   6   2   19.90    2.60
  -5   6   2   16.20    2.10
   4  -6  -2   26.10    2.90
   4  -6  -2   27.60    2.70
   4  -6  -2   29.70    3.20
   4  -6  -2   24.60    2.70
  -4   6   2   28.60    3.00
  -4   6   2   28.60    3.00
  -4   6   2   25.20    2.80
  -4   6   2   24.10    2.40
  -4   6   2   26.80    2.80
   3  -6  -2   59.19    3.80
   3  -6  -2   60.99    3.60
   3  -6  -2   67.09    3.50
   3  -6  -2   61.79    3.50
  -3   6   2   62.99    3.60
  -3   6   2   60.49    3.60
  -3   6   2   68.19    3.70
  -3   6   2   61.69    3.40
  -3   6   2   68.09    3.70
   2  -6  -2  241.58    7.30
   2  -6  -2  249.18    8.20
   2  -6  -2  248.58    5.30
   2  -6  -2  231.98    7.70
   2  -6  -2  252.67    7.80
   2  -6  -2  236.78    7.40
   2  -6  -2  253.27    7.30
  -2   6   2  254.77    8.30
  -2   6   2  245.38    7.50
  -2   6   2  248.28    7.70
  -2   6   2  254.67    7.50
  -2   6   2  248.58    7.80
  -2   6   2  252.27    7.60
   1  -6  -2    0.30    0.70
   1  -6  -2    0.30    0.90
   1  -6  -2    1.80    0.60
   1  -6  -2    1.90    1.00
   1  -6  -2    2.00    0.80
   1  -6  -2    1.60    1.00
   1  -6  -2    1.80    0.50
   1  -6  -2    2.10    1.00
  -1   6   2    0.70    1.00
  -1   6   2    1.10    0.90
  -1   6   2    1.40    1.00
  -1   6   2    4.60    1.20
  -1   6   2    1.30    1.10
  -1   6   2    1.70    1.00
   0  -6  -2   61.29    2.80
   0  -6  -2   61.89    3.40
   0  -6  -2   57.99    3.20
   0  -6  -2   67.69    3.30
   0  -6  -2   65.89    2.70
   0  -6  -2   58.89    3.10
   0   6   2   60.39    2.10
   0   6   2   64.99    3.20
   0   6   2   68.79    3.30
   0   6   2   59.29    3.00
   0   6   2   61.69    3.10
   0   6   2   56.69    2.80
   0   6   2   63.59    3.20
  -1  -6  -2  288.67    8.10
  -1  -6  -2  296.27    8.20
  -1  -6  -2  294.27    7.60
  -1  -6  -2  297.87    7.20
  -1  -6  -2  292.27    8.30
  -1  -6  -2  286.27    8.00
  -1  -6  -2  289.27    7.40
  -1  -6  -2  300.57    8.10
   1   6   2  274.17    8.00
   1   6   2  291.07    7.20
   1   6   2  283.67    8.00
   1   6   2  292.37    8.10
   1   6   2  288.87    7.30
   1   6   2  283.37    7.80
   1   6   2  299.87    8.20
  -2  -6  -2   92.59    3.10
  -2  -6  -2   99.29    3.00
  -2  -6  -2   94.69    3.40
  -2  -6  -2   91.89    3.60
  -2  -6  -2   88.59    3.80
  -2  -6  -2   89.79    3.80
  -2  -6  -2   87.09    3.70
  -2  -6  -2   90.59    3.60
   2   6   2   85.49    3.60
   2   6   2   94.59    3.70
   2   6   2   90.19    3.00
   2   6   2   87.89    3.70
   2   6   2   90.19    3.30
   2   6   2   87.19    3.50
  -3  -6  -2 1304.37   27.80
  -3  -6  -2 1291.67   28.40
  -3  -6  -2 1289.87   28.70
  -3  -6  -2 1278.97   27.80
  -3  -6  -2 1359.76   26.40
  -3  -6  -2 1320.27   28.90
   3   6   2 1309.37   28.50
   3   6   2 1292.67   27.60
   3   6   2 1334.17   29.00
   3   6   2 1304.17   28.10
   3   6   2 1338.17   26.40
   3   6   2 1327.27   28.40
   3   6   2 1346.37   28.80
  -4  -6  -2  355.46    9.80
  -4  -6  -2  362.76    9.60
  -4  -6  -2  375.06    9.40
  -4  -6  -2  386.76    9.70
  -4  -6  -2  374.26    9.80
  -4  -6  -2  373.56    9.50
   4   6   2  378.06    9.90
   4   6   2  383.46    9.70
   4   6   2  355.76    9.20
   4   6   2  381.86    9.60
   4   6   2  369.56    9.60
   4   6   2  378.66    7.80
   4   6   2  383.76    9.70
  -5  -6  -2    1.10    0.80
  -5  -6  -2    2.50    1.00
  -5  -6  -2    1.90    0.90
  -5  -6  -2    2.00    0.80
  -5  -6  -2    1.90    0.90
  -5  -6  -2    0.90    0.70
   5   6   2    1.80    0.90
   5   6   2    3.40    1.00
   5   6   2    1.30    0.80
   5   6   2    3.30    0.90
   5   6   2    1.80    0.80
   5   6   2    2.40    1.20
  -6  -6  -2  571.44   14.00
  -6  -6  -2  560.24   13.60
  -6  -6  -2  560.64   13.20
  -6  -6  -2  552.44   13.70
  -6  -6  -2  556.84   13.60
  -6  -6  -2  549.35   13.40
   6   6   2  543.25   12.80
   6   6   2  544.75   14.20
   6   6   2  549.95   13.40
   6   6   2  573.64   14.50
   6   6   2  538.95   13.00
   6   6   2  560.64   13.40
   6   6   2  552.84   13.20
   6   6   2  550.04   13.30
  -7  -6  -2  276.67    7.90
  -7  -6  -2  279.27    8.10
  -7  -6  -2  290.27    7.90
  -7  -6  -2  265.97    8.30
  -7  -6  -2  278.87    8.00
   7   6   2  270.97    8.00
   7   6   2  271.07    7.30
   7   6   2  281.07    7.90
   7   6   2  281.27    8.90
   7   6   2  266.37    7.50
   7   6   2  262.57    8.60
  -8  -6  -2  134.89    5.10
  -8  -6  -2  135.09    5.00
  -8  -6  -2  134.49    5.20
  -8  -6  -2  150.38    5.70
   8   6   2  146.09    6.10
   8   6   2  131.79    6.00
   8   6   2  142.89    4.50
   8   6   2  132.29    5.30
   8   6   2  139.89    4.70
   8   6   2  135.29    5.10
  -9  -6  -2   75.99    3.90
  -9  -6  -2   76.29    4.20
  -9  -6  -2   70.49    3.70
  -9  -6  -2   73.19    3.70
   9   6   2   74.39    3.00
   9   6   2   73.29    4.40
   9   6   2   70.49    4.10
   9   6   2   74.79    4.60
 -10  -6  -2    2.70    1.20
 -10  -6  -2    2.00    1.20
 -10  -6  -2    1.70    1.10
 -10  -6  -2    0.30    1.10
  10   6   2    1.60    1.60
  10   6   2   -1.00    1.00
  10   6   2    2.00    1.60
 -11  -6  -2   33.70    3.10
 -11  -6  -2   34.80    3.20
 -11  -6  -2   32.90    3.60
 -11  -6  -2   35.30    3.30
  11   6   2   35.50    4.30
  11   6   2   35.30    3.70
  11   6   2   36.80    4.10
   5  -7  -2   14.10    2.50
   5  -7  -2   13.20    2.60
   5  -7  -2   17.50    2.70
  -5   7   2    7.80    2.10
  -5   7   2   14.70    2.60
  -5   7   2   11.00    2.30
  -5   7   2   10.40    2.10
   4  -7  -2  310.87    9.70
   4  -7  -2  309.37   10.50
   4  -7  -2  294.57    9.30
   4  -7  -2  311.67   10.10
  -4   7   2  305.77    9.20
  -4   7   2  289.97    9.60
  -4   7   2  299.27    9.80
  -4   7   2  299.17    9.90
  -4   7   2  313.37    9.70
   3  -7  -2   47.60    3.30
   3  -7  -2   49.40    3.70
   3  -7  -2   50.09    3.40
   3  -7  -2   50.89    3.60
  -3   7   2   57.29    3.50
  -3   7   2   48.30    3.50
  -3   7   2   54.39    3.70
  -3   7   2   47.80    3.50
  -3   7   2   48.10    3.30
   2  -7  -2  753.62   18.10
   2  -7  -2  759.02   18.00
   2  -7  -2  752.12   18.60
   2  -7  -2  762.22   19.10
  -2   7   2  736.53   18.00
  -2   7   2  766.12   18.60
  -2   7   2  746.93   18.00
  -2   7   2  721.83   18.60
  -2   7   2  738.83   17.80
   1  -7  -2   63.09    3.50
   1  -7  -2   63.69    3.70
   1  -7  -2   63.49    3.70
   1  -7  -2   59.89    2.90
   1  -7  -2   61.69    2.30
   1  -7  -2   63.19    3.30
  -1   7   2   62.99    3.60
  -1   7   2   62.69    3.40
  -1   7   2   61.59    3.50
  -1   7   2   60.69    3.40
  -1   7   2   66.49    3.60
   0  -7  -2  157.38    4.50
   0  -7  -2  154.28    5.70
   0  -7  -2  151.78    4.80
   0  -7  -2  154.38    5.90
   0  -7  -2  154.18    5.30
   0  -7  -2  155.28    5.80
   0  -7  -2  158.38    5.80
   0   7   2  158.78    5.60
   0   7   2  150.88    5.60
   0   7   2  148.59    5.60
   0   7   2  152.08    5.70
   0   7   2  148.79    4.20
   0   7   2  154.58    5.20
  -1  -7  -2   50.19    2.70
  -1  -7  -2   56.59    3.20
  -1  -7  -2   51.09    3.00
  -1  -7  -2   51.69    3.20
  -1  -7  -2   55.29    3.20
  -1  -7  -2   56.39    2.50
   1   7   2   53.29    3.20
   1   7   2   57.09    3.10
   1   7   2   55.39    3.10
   1   7   2   52.39    2.60
   1   7   2   56.39    3.20
   1   7   2   51.69    2.40
  -2  -7  -2   54.09    2.30
  -2  -7  -2   49.10    2.90
  -2  -7  -2   55.29    3.10
  -2  -7  -2   47.50    3.00
  -2  -7  -2   49.50    2.90
  -2  -7  -2   50.19    3.00
  -2  -7  -2   47.00    2.60
   2   7   2   47.60    2.30
   2   7   2   51.39    3.10
   2   7   2   49.00    2.50
   2   7   2   46.00    2.80
   2   7   2   44.30    2.80
   2   7   2   54.79    2.90
  -3  -7  -2   38.90    2.10
  -3  -7  -2   43.40    2.70
  -3  -7  -2   43.10    1.80
  -3  -7  -2   41.50    2.40
  -3  -7  -2   40.50    2.70
  -3  -7  -2   44.30    2.70
  -3  -7  -2   42.50    2.70
   3   7   2   43.60    2.70
   3   7   2   40.50    2.50
   3   7   2   38.40    2.60
   3   7   2   38.40    2.10
   3   7   2   40.40    1.90
   3   7   2   40.60    2.40
   3   7   2   36.80    2.50
  -4  -7  -2   20.10    2.10
  -4  -7  -2   26.10    2.10
  -4  -7  -2   21.70    2.20
  -4  -7  -2   22.20    2.40
  -4  -7  -2   25.90    2.10
  -4  -7  -2   24.20    2.20
   4   7   2   24.40    2.40
   4   7   2   22.40    2.00
   4   7   2   26.10    1.90
   4   7   2   26.20    1.00
   4   7   2   21.50    2.20
   4   7   2   26.70    2.30
   4   7   2   26.30    1.20
   4   7   2   23.40    2.40
  -5  -7  -2  144.89    5.50
  -5  -7  -2  145.89    5.40
  -5  -7  -2  155.68    5.30
  -5  -7  -2  160.88    5.40
  -5  -7  -2  150.58    5.30
  -5  -7  -2  144.49    5.10
   5   7   2  153.48    5.00
   5   7   2  154.18    5.20
   5   7   2  153.78    5.30
   5   7   2  148.39    5.30
   5   7   2  141.69    5.20
   5   7   2  153.08    5.60
  -6  -7  -2   81.49    3.70
  -6  -7  -2   78.89    3.80
  -6  -7  -2   79.19    3.70
  -6  -7  -2   86.59    3.80
  -6  -7  -2   80.09    3.90
  -6  -7  -2   80.29    3.80
   6   7   2   77.69    3.70
   6   7   2   85.39    4.20
   6   7   2   75.39    3.60
   6   7   2   77.19    3.60
   6   7   2   71.89    3.50
   6   7   2   79.69    3.40
   6   7   2   83.59    4.00
  -7  -7  -2  220.58    7.00
  -7  -7  -2  221.78    7.50
  -7  -7  -2  220.78    7.20
  -7  -7  -2  220.08    7.20
  -7  -7  -2  222.78    7.00
   7   7   2  233.18    8.00
   7   7   2  218.28    7.00
   7   7   2  220.58    6.40
   7   7   2  222.28    7.70
   7   7   2  230.98    7.00
   7   7   2  230.98    7.20
  -8  -7  -2   18.60    2.20
  -8  -7  -2   16.20    2.00
  -8  -7  -2   16.40    2.40
  -8  -7  -2   16.40    2.20
   8   7   2   19.30    2.10
   8   7   2   18.10    2.60
   8   7   2   16.60    2.10
   8   7   2   22.80    2.80
   8   7   2   18.80    1.80
   8   7   2   19.40    2.40
  -9  -7  -2   45.30    3.10
  -9  -7  -2   46.00    3.20
  -9  -7  -2   50.69    3.20
  -9  -7  -2   45.10    3.40
   9   7   2   47.50    3.80
   9   7   2   54.09    3.60
   9   7   2   48.80    3.80
   9   7   2   48.40    2.90
   9   7   2   49.40    2.50
 -10  -7  -2   45.70    4.20
 -10  -7  -2   44.40    3.30
 -10  -7  -2   40.10    3.10
 -10  -7  -2   46.00    3.10
  10   7   2   37.80    4.10
  10   7   2   52.29    4.30
  10   7   2   42.30    3.90
 -11  -7  -2   59.69    4.30
 -11  -7  -2   52.69    3.50
 -11  -7  -2   56.79    3.80
 -11  -7  -2   64.19    3.90
  11   7   2   60.49    4.70
  11   7   2   58.09    4.80
  11   7   2   62.89    4.30
   4  -8  -2   12.80    2.80
   4  -8  -2   15.00    2.60
   4  -8  -2   16.10    2.50
   4  -8  -2   19.60    3.00
  -4   8   2   11.40    2.20
  -4   8   2   19.40    2.60
  -4   8   2   13.70    2.50
  -4   8   2   12.00    2.60
  -4   8   2   13.30    2.50
   3  -8  -2   15.80    2.40
   3  -8  -2   12.50    2.30
   3  -8  -2    9.40    2.30
   3  -8  -2   14.10    2.30
  -3   8   2    8.60    2.00
  -3   8   2   14.20    2.40
  -3   8   2   15.40    2.60
  -3   8   2    9.00    2.00
  -3   8   2   10.40    2.20
   2  -8  -2    5.70    1.80
   2  -8  -2    0.40    1.20
   2  -8  -2    0.30    1.30
   2  -8  -2    3.40    1.50
  -2   8   2    0.60    1.10
  -2   8   2    3.60    1.60
  -2   8   2    2.40    1.50
  -2   8   2    3.50    1.60
  -2   8   2    5.90    1.70
   1  -8  -2  370.36   10.60
   1  -8  -2  393.46   11.50
   1  -8  -2  384.76   11.10
  -1   8   2  380.76   11.30
  -1   8   2  388.36   11.00
  -1   8   2  371.56   10.50
  -1   8   2  379.96   11.00
  -1   8   2  389.36   11.30
   0  -8  -2  381.46   11.20
   0  -8  -2  381.56   11.20
   0  -8  -2  382.86   10.40
   0  -8  -2  380.96   10.90
   0  -8  -2  385.76    9.70
   0  -8  -2  364.86   11.30
   0   8   2  385.06   10.30
   0   8   2  370.96   10.80
   0   8   2  376.86   10.70
   0   8   2  385.86   11.10
   0   8   2  397.86   11.20
  -1  -8  -2  345.87    9.90
  -1  -8  -2  343.57    8.60
  -1  -8  -2  340.27    9.40
  -1  -8  -2  326.67   10.10
  -1  -8  -2  327.07   10.00
  -1  -8  -2  323.57   10.00
   1   8   2  344.17    9.70
   1   8   2  342.77    9.00
   1   8   2  327.17    9.90
   1   8   2  335.37    9.90
   1   8   2  345.77    8.60
   1   8   2  345.77   10.00
  -2  -8  -2  324.17    9.30
  -2  -8  -2  301.17    9.40
  -2  -8  -2  312.07    9.50
  -2  -8  -2  302.57    9.30
  -2  -8  -2  311.57    8.80
  -2  -8  -2  319.17    8.10
   2   8   2  324.17    8.50
   2   8   2  316.87    9.40
   2   8   2  319.77    8.20
   2   8   2  328.57    9.40
   2   8   2  312.47    9.40
   2   8   2  308.47    9.00
  -3  -8  -2   -0.90    0.80
  -3  -8  -2    1.40    1.00
  -3  -8  -2    1.10    1.10
  -3  -8  -2    0.50    0.90
  -3  -8  -2    1.70    0.70
  -3  -8  -2    1.10    0.80
   3   8   2    0.10    0.70
   3   8   2    0.80    0.90
   3   8   2   -0.10    0.60
   3   8   2    1.30    1.10
   3   8   2    0.90    1.00
   3   8   2    1.30    1.00
   3   8   2    2.60    1.00
  -4  -8  -2  372.56    9.90
  -4  -8  -2  359.66   10.20
  -4  -8  -2  370.76   10.50
  -4  -8  -2  347.57   10.30
  -4  -8  -2  375.46   10.20
   4   8   2  359.76   10.20
   4   8   2  366.06    9.70
   4   8   2  355.76   10.10
   4   8   2  363.66   10.10
   4   8   2  376.46    8.30
   4   8   2  355.26    9.70
   4   8   2  361.96   10.20
  -5  -8  -2   76.59    4.00
  -5  -8  -2   81.19    3.80
  -5  -8  -2   82.09    4.10
  -5  -8  -2   80.49    4.00
  -5  -8  -2   85.69    4.00
   5   8   2   79.09    3.70
   5   8   2   79.99    3.70
   5   8   2   83.29    4.00
   5   8   2   83.29    4.20
   5   8   2   77.29    3.80
  -6  -8  -2  261.97    8.30
  -6  -8  -2  259.87    8.00
  -6  -8  -2  253.37    8.40
  -6  -8  -2  255.37    8.10
  -6  -8  -2  274.47    8.10
   6   8   2  262.17    8.20
   6   8   2  261.57    8.00
   6   8   2  268.27    8.10
   6   8   2  261.17    7.60
   6   8   2  262.27    8.30
   6   8   2  264.07    8.60
  -7  -8  -2    3.70    1.30
  -7  -8  -2    3.30    1.30
  -7  -8  -2    4.60    1.60
  -7  -8  -2    3.20    1.30
  -7  -8  -2    1.40    1.10
   7   8   2    2.30    1.30
   7   8   2    3.10    1.30
   7   8   2    1.60    1.10
   7   8   2    3.30    1.40
   7   8   2    3.50    1.10
  -8  -8  -2   16.40    2.20
  -8  -8  -2   12.90    2.00
  -8  -8  -2   18.30    2.30
  -8  -8  -2   15.40    2.20
  -8  -8  -2   12.90    2.20
   8   8   2   14.50    1.70
   8   8   2   14.10    2.30
   8   8   2   13.10    2.00
   8   8   2   15.60    2.10
   8   8   2   14.70    2.60
  -9  -8  -2   62.59    4.10
  -9  -8  -2   69.19    3.90
  -9  -8  -2   66.19    3.80
  -9  -8  -2   68.79    3.90
  -9  -8  -2   65.89    4.00
   9   8   2   65.69    4.40
   9   8   2   61.89    4.40
   9   8   2   59.89    3.50
   9   8   2   63.99    4.00
 -10  -8  -2   12.40    2.00
 -10  -8  -2   12.50    2.10
 -10  -8  -2    9.70    2.30
 -10  -8  -2   11.00    2.20
 -10  -8  -2   12.10    2.00
  10   8   2   11.30    2.60
  10   8   2   13.10    2.60
  10   8   2    9.90    2.20
 -11  -8  -2   26.10    2.80
 -11  -8  -2   16.30    2.80
 -11  -8  -2   21.80    2.90
 -11  -8  -2   22.00    2.70
  11   8   2   18.40    2.90
  11   8   2   14.20    2.70
  11   8   2   17.00    3.00
   3  -9  -2    8.90    2.40
   3  -9  -2    6.70    2.30
   3  -9  -2    4.10    1.70
   3  -9  -2    2.40    1.70
  -3   9   2    0.80    1.40
  -3   9   2    6.20    2.10
  -3   9   2   10.30    2.20
  -3   9   2    4.80    1.80
   2  -9  -2    7.40    2.20
   2  -9  -2    5.50    1.80
   2  -9  -2    3.80    1.70
   2  -9  -2    7.10    2.20
  -2   9   2    8.20    2.10
  -2   9   2    5.90    2.00
  -2   9   2    8.70    2.20
  -2   9   2    5.30    1.90
   1  -9  -2    0.00    1.40
   1  -9  -2   -0.30    1.00
   1  -9  -2    2.60    1.40
   1  -9  -2    0.50    1.20
  -1   9   2   -0.30    1.10
  -1   9   2   -1.10    1.10
  -1   9   2    0.50    1.30
  -1   9   2   -0.50    1.40
   0  -9  -2   21.50    2.90
   0  -9  -2   22.50    2.60
   0  -9  -2   17.10    2.50
   0  -9  -2   26.60    3.20
   0   9   2   24.40    3.10
   0   9   2   18.20    2.50
   0   9   2   21.80    2.70
   0   9   2   19.90    2.30
   0   9   2   19.40    2.70
  -1  -9  -2   16.00    2.30
  -1  -9  -2   12.40    1.80
  -1  -9  -2   13.80    2.30
  -1  -9  -2   18.40    2.60
  -1  -9  -2   11.10    2.10
   1   9   2   13.10    2.20
   1   9   2   13.10    2.20
   1   9   2   11.90    1.90
   1   9   2   13.30    2.20
  -2  -9  -2   15.20    2.20
  -2  -9  -2   11.80    2.00
  -2  -9  -2   13.30    1.90
  -2  -9  -2   10.90    2.00
  -2  -9  -2   13.80    2.20
   2   9   2   17.70    2.40
   2   9   2   14.10    2.10
   2   9   2   14.80    1.80
   2   9   2   12.60    2.10
   2   9   2   12.20    1.70
  -3  -9  -2   24.40    2.60
  -3  -9  -2   21.90    2.70
  -3  -9  -2   19.10    2.50
  -3  -9  -2   18.30    2.60
  -3  -9  -2   20.50    2.50
  -3  -9  -2   21.00    1.70
   3   9   2   19.60    2.20
   3   9   2   22.90    2.80
   3   9   2   22.00    1.90
   3   9   2   12.50    2.00
   3   9   2   22.40    2.40
  -4  -9  -2   61.09    3.80
  -4  -9  -2   67.49    3.70
  -4  -9  -2   77.29    4.20
  -4  -9  -2   74.19    3.00
  -4  -9  -2   61.09    3.70
  -4  -9  -2   63.99    3.80
   4   9   2   70.19    4.00
   4   9   2   72.79    4.00
   4   9   2   66.39    2.60
   4   9   2   64.09    3.70
   4   9   2   68.49    3.70
  -5  -9  -2  247.88    8.40
  -5  -9  -2  240.58    8.20
  -5  -9  -2  238.08    8.10
  -5  -9  -2  240.58    7.80
  -5  -9  -2  250.77    8.10
   5   9   2  243.78    7.60
   5   9   2  242.78    7.60
   5   9   2  237.08    8.00
   5   9   2  242.98    8.00
   5   9   2  247.98    8.10
  -6  -9  -2    2.70    1.20
  -6  -9  -2    2.50    1.30
  -6  -9  -2    1.60    1.10
  -6  -9  -2    5.30    1.60
  -6  -9  -2    1.20    1.10
   6   9   2    1.10    1.10
   6   9   2    1.70    1.10
   6   9   2    3.10    1.40
   6   9   2    2.70    1.40
   6   9   2    1.90    1.20
   6   9   2    5.90    1.50
  -7  -9  -2    8.10    1.70
  -7  -9  -2    7.70    1.80
  -7  -9  -2   11.00    2.00
  -7  -9  -2   10.00    1.80
  -7  -9  -2    6.90    1.60
   7   9   2    7.60    1.80
   7   9   2    9.70    1.60
   7   9   2    8.10    2.00
   7   9   2    7.30    1.90
   7   9   2    9.00    1.80
  -8  -9  -2   58.69    4.00
  -8  -9  -2   62.19    3.80
  -8  -9  -2   61.89    3.90
  -8  -9  -2   64.29    3.90
  -8  -9  -2   55.39    3.70
   8   9   2   68.19    4.50
   8   9   2   62.79    3.90
   8   9   2   64.19    4.30
   8   9   2   69.69    3.40
  -9  -9  -2   10.50    2.30
  -9  -9  -2    7.10    1.80
  -9  -9  -2    9.10    1.90
  -9  -9  -2    8.00    1.80
  -9  -9  -2    7.80    1.80
   9   9   2   10.70    2.00
   9   9   2    7.20    2.00
   9   9   2    8.90    2.10
 -10  -9  -2    1.80    1.30
 -10  -9  -2    2.00    1.40
 -10  -9  -2    1.40    1.30
 -10  -9  -2    0.80    1.20
 -10  -9  -2    0.80    1.60
  10   9   2    3.60    1.80
  10   9   2    2.10    1.70
   1 -10  -2   -0.20    1.20
   1 -10  -2    2.70    1.70
   1 -10  -2   -0.80    1.40
   1 -10  -2    2.00    1.50
  -1  10   2    3.30    1.70
  -1  10   2    1.90    1.60
  -1  10   2    2.50    1.60
  -1  10   2    0.10    1.50
   0 -10  -2   79.69    4.80
   0 -10  -2   85.99    4.60
   0 -10  -2   75.59    5.00
   0 -10  -2   70.79    4.90
   0  10   2   91.89    4.60
   0  10   2   63.09    4.40
   0  10   2   78.39    4.90
   0  10   2   90.39    5.10
  -1 -10  -2    7.80    2.10
  -1 -10  -2    8.40    2.20
  -1 -10  -2    6.30    1.70
  -1 -10  -2    8.60    2.00
   1  10   2    7.10    1.90
   1  10   2    6.70    1.90
   1  10   2   14.10    2.50
   1  10   2   11.50    1.90
  -2 -10  -2   56.29    3.60
  -2 -10  -2   47.20    3.90
  -2 -10  -2   46.50    3.80
  -2 -10  -2   49.30    3.70
   2  10   2   50.09    3.60
   2  10   2   57.09    4.00
   2  10   2   54.79    3.10
   2  10   2   55.09    4.10
  -3 -10  -2   12.10    2.40
  -3 -10  -2   12.70    2.30
  -3 -10  -2    9.80    2.00
  -3 -10  -2    9.40    2.10
  -3 -10  -2    9.50    1.90
   3  10   2    9.10    2.20
   3  10   2   10.00    1.90
   3  10   2   10.10    2.00
   3  10   2   11.40    1.80
  -4 -10  -2  274.27    9.30
  -4 -10  -2  265.87    8.50
  -4 -10  -2  259.07    8.90
  -4 -10  -2  262.07    9.00
  -4 -10  -2  273.17    9.30
   4  10   2  261.47    8.50
   4  10   2  268.17    9.20
   4  10   2  266.57    8.90
   4  10   2  258.87    8.40
  -5 -10  -2    8.00    1.90
  -5 -10  -2    7.00    1.70
  -5 -10  -2    8.10    1.80
  -5 -10  -2   10.80    2.10
  -5 -10  -2   13.20    2.50
   5  10   2    5.90    1.80
   5  10   2   10.60    2.20
   5  10   2    9.00    2.00
   5  10   2    8.80    1.80
  -6 -10  -2   16.10    2.40
  -6 -10  -2   14.80    2.30
  -6 -10  -2   13.40    2.20
  -6 -10  -2   15.80    2.60
  -6 -10  -2   17.00    2.40
   6  10   2   16.10    2.20
   6  10   2   14.40    2.50
   6  10   2    8.00    1.90
   6  10   2   13.90    2.40
   6  10   2   15.00    2.20
  -7 -10  -2    0.60    1.20
  -7 -10  -2    1.40    1.30
  -7 -10  -2    1.50    1.30
  -7 -10  -2    2.80    1.40
  -7 -10  -2   -0.40    1.10
   7  10   2    1.90    1.30
   7  10   2    1.20    1.40
   7  10   2   -0.10    1.00
   7  10   2    1.00    1.40
  -8 -10  -2    3.50    1.50
  -8 -10  -2    0.20    1.20
  -8 -10  -2    0.20    1.30
  -8 -10  -2    1.40    1.20
  -8 -10  -2    1.40    1.30
   8  10   2    0.40    1.30
   8  10   2    3.10    1.60
   8  10   2   -0.10    1.40
   8  10   2    0.90    1.20
  -9 -10  -2    0.90    1.40
  -9 -10  -2    1.20    1.50
  -9 -10  -2   -0.80    1.20
  -9 -10  -2    0.20    1.20
  -9 -10  -2    2.40    1.30
   9  10   2   -0.80    1.40
   9  10   2    3.10    1.70
   9  10   2    1.10    1.40
  -1 -11  -2   22.50    3.00
  -1 -11  -2   21.70    3.40
  -1 -11  -2   22.20    3.30
  -1 -11  -2   23.60    3.30
   1  11   2   18.10    2.50
   1  11   2   22.10    3.10
   1  11   2   21.20    3.30
   1  11   2   20.20    2.90
  -2 -11  -2   10.30    2.10
  -2 -11  -2   11.40    2.40
  -2 -11  -2    9.40    2.30
  -2 -11  -2    9.10    2.20
   2  11   2    8.10    2.10
   2  11   2    9.10    2.30
   2  11   2   14.60    2.50
  -3 -11  -2   18.50    3.10
  -3 -11  -2   16.00    2.50
  -3 -11  -2   19.40    2.90
  -3 -11  -2   16.90    2.80
   3  11   2   15.20    2.70
   3  11   2   16.20    2.60
   3  11   2   20.10    3.00
  -4 -11  -2  238.68    8.30
  -4 -11  -2  234.38    8.90
  -4 -11  -2  219.88    8.80
  -4 -11  -2  226.28    8.70
  -4 -11  -2  235.08    8.90
   4  11   2  251.07    9.10
   4  11   2  239.98    8.70
   4  11   2  230.28    8.30
   4  11   2  233.78    8.20
  -5 -11  -2    0.30    1.50
  -5 -11  -2   -0.20    1.40
  -5 -11  -2    1.00    1.60
  -5 -11  -2   -1.00    1.30
  -5 -11  -2    2.20    1.40
   5  11   2    0.80    1.40
   5  11   2   -0.90    1.30
   5  11   2   -0.50    1.00
   5  11   2   -2.00    1.40
  -6 -11  -2   52.69    3.80
  -6 -11  -2   52.09    4.20
  -6 -11  -2   53.59    4.00
  -6 -11  -2   52.19    4.10
  -6 -11  -2   55.29    4.10
   6  11   2   52.19    3.70
   6  11   2   51.09    4.00
   6  11   2   65.09    4.30
   6  11   2   47.30    3.90
  -7 -11  -2    2.20    1.50
  -7 -11  -2   -0.70    1.20
  -7 -11  -2    0.60    1.40
  -7 -11  -2   -0.70    1.30
  -7 -11  -2   -1.10    1.10
   7  11   2   -0.60    1.10
   7  11   2    0.00    1.70
   7  11   2   -0.40    1.30
  -8 -11  -2   26.30    3.30
  -8 -11  -2   21.80    3.10
  -8 -11  -2   18.00    3.10
  -8 -11  -2   20.00    3.00
  -8 -11  -2   20.60    2.80
   8  11   2   26.30    3.70
   8  11   2   23.20    3.00
   8  11   2   15.70    2.80
   7  10  -3   10.60    2.50
   7  10  -3   14.10    2.90
   7  10  -3   18.10    3.00
  -7 -10   3   13.00    2.30
  -7 -10   3   11.00    2.00
  -7 -10   3   14.40    2.40
  -7 -10   3   13.20    2.60
  -7 -10   3   11.30    2.30
   6  10  -3    8.60    2.10
   6  10  -3   15.50    2.80
   6  10  -3   11.30    2.40
  -6 -10   3    9.10    1.90
  -6 -10   3    7.30    2.00
  -6 -10   3    9.50    2.10
  -6 -10   3   10.50    2.10
  -6 -10   3   10.80    2.40
   5  10  -3   22.50    3.10
   5  10  -3   23.40    3.00
   5  10  -3   17.70    2.90
  -5 -10   3   16.90    2.50
  -5 -10   3   19.10    2.60
  -5 -10   3   20.10    2.90
  -5 -10   3   20.60    2.90
  -5 -10   3   19.60    3.00
   4  10  -3   -0.40    1.40
   4  10  -3   -1.00    1.30
   4  10  -3    1.00    1.20
  -4 -10   3   -0.70    1.20
  -4 -10   3    1.70    1.50
  -4 -10   3    1.00    1.30
  -4 -10   3   -0.20    1.10
  -4 -10   3    0.50    1.30
   3  10  -3   34.30    3.40
   3  10  -3   40.60    4.20
   3  10  -3   37.60    2.90
  -3 -10   3   34.40    3.60
  -3 -10   3   30.20    3.50
  -3 -10   3   37.10    3.90
  -3 -10   3   38.90    3.60
  -3 -10   3   33.80    3.50
  -3 -10   3   33.40    3.60
   2  10  -3   -1.60    1.50
   2  10  -3   -1.80    1.20
   2  10  -3    1.60    1.40
  -2 -10   3    0.70    1.40
  -2 -10   3    0.20    1.50
  -2 -10   3    1.90    1.40
  -2 -10   3    0.60    1.30
  -2 -10   3    2.40    1.60
  -2 -10   3    2.30    1.50
   1  10  -3   74.39    5.00
   1  10  -3   86.09    4.80
   1  10  -3   84.99    5.10
   1  10  -3   84.69    4.40
  -1 -10   3   78.39    4.80
  -1 -10   3   78.19    5.00
  -1 -10   3   77.49    5.50
  -1 -10   3   81.69    5.10
  -1 -10   3   80.19    5.00
   0  10  -3   22.30    3.30
   0  10  -3   17.30    2.70
   0 -10   3   16.60    2.70
   0 -10   3   17.70    3.00
   9   9  -3  165.98    8.20
   9   9  -3  186.08    7.60
  -9  -9   3  174.98    7.60
  -9  -9   3  182.68    7.90
   8   9  -3    4.70    2.00
   8   9  -3    5.80    2.10
   8   9  -3    3.30    1.90
  -8  -9   3    5.80    1.50
  -8  -9   3    6.30    1.90
  -8  -9   3    6.80    1.90
  -8  -9   3    5.80    1.50
  -8  -9   3    7.00    1.90
   7   9  -3   59.49    4.40
   7   9  -3   55.29    4.50
   7   9  -3   62.39    4.40
  -7  -9   3   55.99    3.60
  -7  -9   3   57.09    3.50
  -7  -9   3   59.29    4.10
  -7  -9   3   65.99    4.00
  -7  -9   3   60.49    4.10
   6   9  -3    2.60    1.60
   6   9  -3   -0.60    1.30
   6   9  -3    1.50    1.60
  -6  -9   3    1.80    1.20
  -6  -9   3    0.90    1.30
  -6  -9   3   -0.90    0.80
  -6  -9   3    1.30    1.20
  -6  -9   3    0.40    1.10
   5   9  -3   17.20    1.80
   5   9  -3   13.40    2.30
   5   9  -3   15.60    2.50
   5   9  -3   13.30    2.40
  -5  -9   3   17.70    2.40
  -5  -9   3   11.60    2.00
  -5  -9   3   14.70    2.30
  -5  -9   3   12.80    2.30
  -5  -9   3   14.50    2.30
   4   9  -3    1.20    1.30
   4   9  -3   -0.80    1.30
   4   9  -3    0.00    1.00
  -4  -9   3    1.80    1.30
  -4  -9   3    0.70    1.20
  -4  -9   3    1.30    1.10
  -4  -9   3    0.10    1.10
  -4  -9   3    1.40    1.30
   3   9  -3    3.30    1.50
   3   9  -3    5.20    1.80
   3   9  -3    3.40    1.60
   3   9  -3    3.10    1.30
  -3  -9   3    0.60    1.30
  -3  -9   3    3.40    1.30
  -3  -9   3    0.80    1.30
  -3  -9   3    3.30    1.50
  -3  -9   3    5.00    1.60
   2   9  -3  107.09    5.70
   2   9  -3  117.39    4.70
   2   9  -3  117.89    5.00
   2   9  -3  117.29    5.20
  -2  -9   3  122.09    5.70
  -2  -9   3  108.59    5.40
  -2  -9   3  112.59    5.50
  -2  -9   3  121.39    5.20
  -2  -9   3  117.79    5.50
  -2  -9   3  122.09    5.80
   1   9  -3   11.70    2.30
   1   9  -3   11.70    2.00
   1   9  -3    7.80    2.00
   1   9  -3    7.60    1.80
  -1  -9   3    9.00    2.10
  -1  -9   3    7.90    1.90
  -1  -9   3    7.00    1.90
  -1  -9   3   10.80    1.90
  -1  -9   3    9.20    2.20
  -1  -9   3   10.00    2.10
   0   9  -3  198.48    7.00
   0   9  -3  198.38    7.80
   0   9  -3  193.98    7.70
   0   9  -3  196.08    7.30
   0  -9   3  199.88    7.90
   0  -9   3  193.48    7.80
   0  -9   3  197.68    7.90
   0  -9   3  193.18    7.70
   0  -9   3  201.28    7.70
   0  -9   3  184.78    6.60
  -1   9  -3   12.70    2.20
  -1   9  -3   13.80    2.50
  -1   9  -3   13.40    2.60
  -1   9  -3   13.70    2.30
   1  -9   3   17.40    2.90
   1  -9   3   15.80    2.70
   1  -9   3   19.90    3.10
  -2   9  -3   26.10    3.30
  -2   9  -3   26.90    3.30
  -2   9  -3   22.20    3.20
   2  -9   3   25.20    3.40
   2  -9   3   29.50    3.70
   2  -9   3   23.70    3.30
   2  -9   3   26.50    3.40
   9   8  -3    3.90    2.00
   9   8  -3    4.80    2.20
   9   8  -3    3.80    1.80
  -9  -8   3    2.30    1.60
  -9  -8   3    3.10    1.60
  -9  -8   3    6.20    1.40
  -9  -8   3    2.50    1.20
   8   8  -3   42.90    3.90
   8   8  -3   47.70    4.70
   8   8  -3   41.90    4.40
  -8  -8   3   50.69    3.90
  -8  -8   3   49.99    3.20
  -8  -8   3   46.30    3.70
  -8  -8   3   43.40    3.00
  -8  -8   3   41.60    2.80
   7   8  -3   44.00    4.10
   7   8  -3   41.40    3.40
   7   8  -3   45.90    3.80
  -7  -8   3   42.80    2.90
  -7  -8   3   44.10    3.00
  -7  -8   3   37.80    3.80
  -7  -8   3   40.20    3.70
  -7  -8   3   46.10    2.90
   6   8  -3  247.98    9.00
   6   8  -3  266.37    9.20
   6   8  -3  245.48    8.60
  -6  -8   3  257.37    8.60
  -6  -8   3  257.37    8.10
  -6  -8   3  268.07    8.00
  -6  -8   3  254.57    7.80
  -6  -8   3  250.27    8.70
   5   8  -3  483.55   11.20
   5   8  -3  481.15   13.80
   5   8  -3  466.45   13.50
   5   8  -3  480.65   13.40
  -5  -8   3  476.85   12.60
  -5  -8   3  483.05   12.90
  -5  -8   3  478.65   13.30
  -5  -8   3  479.65   12.60
  -5  -8   3  490.05   13.30
   4   8  -3   69.39    4.30
   4   8  -3   69.19    4.10
   4   8  -3   73.29    3.10
   4   8  -3   69.99    4.00
   4   8  -3   74.49    3.80
   4   8  -3   73.49    3.20
  -4  -8   3   76.19    4.20
  -4  -8   3   67.59    3.80
  -4  -8   3   72.59    3.90
  -4  -8   3   75.49    4.10
  -4  -8   3   67.19    3.80
   3   8  -3    6.20    1.40
   3   8  -3    4.00    1.10
   3   8  -3    4.50    1.30
   3   8  -3    6.50    1.80
   3   8  -3    3.50    1.40
   3   8  -3    4.10    1.10
  -3  -8   3    2.10    1.20
  -3  -8   3    2.60    1.20
  -3  -8   3    5.20    1.50
  -3  -8   3    3.90    1.40
  -3  -8   3    5.60    1.50
   2   8  -3   -0.20    0.90
   2   8  -3   -0.20    0.90
   2   8  -3   -1.60    1.00
   2   8  -3    0.90    1.00
   2   8  -3   -0.80    0.80
  -2  -8   3    0.70    0.90
  -2  -8   3    0.60    1.00
  -2  -8   3    2.10    1.20
  -2  -8   3    0.90    1.10
  -2  -8   3    0.40    1.10
   1   8  -3   34.60    3.00
   1   8  -3   33.60    3.20
   1   8  -3   27.20    3.00
   1   8  -3   34.20    2.50
  -1  -8   3   34.90    2.90
  -1  -8   3   29.90    3.10
  -1  -8   3   33.40    2.60
  -1  -8   3   28.20    3.10
  -1  -8   3   29.20    3.10
  -1  -8   3   35.70    3.40
   0   8  -3   55.39    3.50
   0   8  -3   54.29    3.70
   0   8  -3   50.29    3.60
   0   8  -3   56.39    3.40
   0  -8   3   53.99    3.10
   0  -8   3   55.79    3.80
   0  -8   3   50.19    3.50
   0  -8   3   46.20    3.60
   0  -8   3   52.59    3.70
   0  -8   3   47.90    3.70
  -1   8  -3    3.60    1.50
  -1   8  -3    8.60    2.00
  -1   8  -3    6.60    1.80
  -1   8  -3    8.80    1.90
   1  -8   3    5.80    1.30
   1  -8   3    7.50    2.00
   1  -8   3   10.50    2.30
   1  -8   3    8.10    1.90
   1  -8   3    5.70    1.80
  -2   8  -3   -1.10    1.10
  -2   8  -3    1.10    1.20
  -2   8  -3    0.70    1.40
  -2   8  -3   -2.00    1.30
   2  -8   3    2.20    1.50
   2  -8   3   -0.30    1.30
   2  -8   3   -0.70    1.40
   2  -8   3    1.40    1.40
  -3   8  -3   20.00    2.80
  -3   8  -3   19.50    2.90
  -3   8  -3   19.70    2.80
  -3   8  -3   13.40    2.60
   3  -8   3   18.90    2.90
   3  -8   3   18.10    2.80
   3  -8   3   20.90    2.90
   3  -8   3   16.50    2.80
  10   7  -3   16.90    3.30
  10   7  -3   17.20    3.00
  10   7  -3   15.60    2.90
 -10  -7   3   13.90    1.70
 -10  -7   3   16.30    2.60
 -10  -7   3   16.60    2.10
 -10  -7   3   15.40    2.80
   9   7  -3   11.50    2.20
   9   7  -3   12.20    2.60
   9   7  -3    7.50    2.30
  -9  -7   3   13.60    2.40
  -9  -7   3    9.00    2.10
  -9  -7   3   11.30    1.60
  -9  -7   3   12.30    1.80
   8   7  -3    1.10    1.30
   8   7  -3    2.60    1.80
   8   7  -3    3.60    1.80
  -8  -7   3    3.10    1.10
  -8  -7   3    3.00    1.60
  -8  -7   3    3.20    1.20
  -8  -7   3    2.60    1.10
  -8  -7   3    2.90    1.50
   7   7  -3   16.90    2.70
   7   7  -3   14.60    2.30
   7   7  -3   14.80    2.60
  -7  -7   3   16.20    1.90
  -7  -7   3   19.00    2.10
  -7  -7   3   14.10    2.20
  -7  -7   3   15.70    2.30
  -7  -7   3   18.70    2.00
   6   7  -3   27.00    2.90
   6   7  -3   26.40    3.00
   6   7  -3   22.50    2.70
  -6  -7   3   27.80    3.00
  -6  -7   3   23.40    2.20
  -6  -7   3   22.50    2.20
  -6  -7   3   27.80    2.20
  -6  -7   3   27.40    2.70
   5   7  -3  839.32   17.40
   5   7  -3  804.52   19.70
   5   7  -3  848.42   21.00
   5   7  -3  834.92   18.80
   5   7  -3  827.92   17.60
   5   7  -3  806.22   20.30
  -5  -7   3  838.72   18.80
  -5  -7   3  830.72   19.90
  -5  -7   3  803.02   18.90
  -5  -7   3  810.52   19.30
  -5  -7   3  787.22   19.50
   4   7  -3  526.35   12.10
   4   7  -3  519.95   12.00
   4   7  -3  518.95   14.00
   4   7  -3  533.15   14.30
   4   7  -3  526.35   13.00
   4   7  -3  510.95   13.80
  -4  -7   3  526.25   13.40
  -4  -7   3  519.95   13.60
  -4  -7   3  523.45   13.80
  -4  -7   3  545.95   13.30
  -4  -7   3  535.75   13.10
   3   7  -3   62.89    3.50
   3   7  -3   59.59    3.60
   3   7  -3   58.09    3.40
   3   7  -3   61.99    3.20
   3   7  -3   55.89    2.80
   3   7  -3   62.69    2.80
  -3  -7   3   56.19    3.30
  -3  -7   3   54.59    3.40
  -3  -7   3   56.49    3.20
  -3  -7   3   55.39    3.30
  -3  -7   3   58.29    3.20
   2   7  -3   72.39    4.10
   2   7  -3   71.89    3.10
   2   7  -3   71.19    3.60
   2   7  -3   81.19    3.50
   2   7  -3   72.69    3.60
  -2  -7   3   78.49    3.80
  -2  -7   3   71.89    3.70
  -2  -7   3   73.79    3.80
  -2  -7   3   80.29    3.90
  -2  -7   3   75.39    3.90
   1   7  -3   37.30    2.80
   1   7  -3   29.10    2.30
   1   7  -3   36.50    2.50
   1   7  -3   34.00    2.30
   1   7  -3   33.40    3.20
  -1  -7   3   34.30    2.80
  -1  -7   3   28.80    2.80
  -1  -7   3   31.80    3.00
  -1  -7   3   29.50    2.40
  -1  -7   3   32.60    2.60
  -1  -7   3   29.80    2.90
   0   7  -3   61.59    3.60
   0   7  -3   63.99    3.70
   0   7  -3   66.49    3.40
   0   7  -3   66.39    3.50
   0  -7   3   57.29    3.00
   0  -7   3   54.79    3.60
   0  -7   3   54.29    3.50
   0  -7   3   56.79    3.60
   0  -7   3   55.29    3.50
   0  -7   3   57.69    3.40
  -1   7  -3  116.79    5.20
  -1   7  -3  126.09    5.10
  -1   7  -3  118.89    5.30
  -1   7  -3  121.89    5.00
   1  -7   3  117.09    5.40
   1  -7   3  123.29    5.30
   1  -7   3  119.09    5.30
   1  -7   3  115.49    5.40
   1  -7   3  117.29    5.30
   1  -7   3  117.89    4.40
  -2   7  -3  113.99    5.10
  -2   7  -3  106.09    5.00
  -2   7  -3  103.69    4.90
  -2   7  -3  106.59    5.20
   2  -7   3  112.99    5.40
   2  -7   3  107.49    4.10
   2  -7   3  117.19    5.40
   2  -7   3  104.59    5.00
   2  -7   3  113.59    5.40
   2  -7   3  110.49    5.20
  -3   7  -3  151.68    6.40
  -3   7  -3  165.78    6.50
  -3   7  -3  156.08    6.20
  -3   7  -3  154.68    6.60
   3  -7   3  159.98    6.70
   3  -7   3  154.18    6.60
   3  -7   3  155.48    6.40
   3  -7   3  145.29    6.70
  -4   7  -3  153.88    6.60
  -4   7  -3  150.38    6.70
  -4   7  -3  156.28    6.10
  -4   7  -3  151.88    6.50
   4  -7   3  142.99    6.50
   4  -7   3  141.89    6.80
   4  -7   3  151.48    6.50
   4  -7   3  148.69    6.90
  -5   7  -3    0.70    1.40
  -5   7  -3    0.10    1.50
  -5   7  -3    2.30    1.70
   5  -7   3    2.70    1.70
   5  -7   3   -0.30    1.30
   5  -7   3   -1.70    1.30
   5  -7   3   -0.30    1.40
  10   6  -3    4.60    1.80
  10   6  -3    4.50    1.90
  10   6  -3    3.90    2.10
 -10  -6   3    0.40    1.30
 -10  -6   3    1.80    1.00
 -10  -6   3    4.20    1.10
 -10  -6   3    2.20    1.70
   9   6  -3   16.00    2.60
   9   6  -3   18.50    2.30
   9   6  -3   16.60    2.90
   9   6  -3   20.00    3.30
  -9  -6   3   17.50    1.70
  -9  -6   3   12.20    2.30
  -9  -6   3   16.30    1.90
  -9  -6   3   12.30    2.30
   8   6  -3   19.50    2.40
   8   6  -3   15.90    2.70
   8   6  -3   17.20    2.50
   8   6  -3   15.40    2.60
  -8  -6   3   14.90    2.20
  -8  -6   3   17.50    1.80
  -8  -6   3   16.30    2.30
  -8  -6   3   13.10    1.70
  -8  -6   3   18.10    1.80
   7   6  -3   59.49    4.00
   7   6  -3   59.19    4.00
   7   6  -3   65.39    3.60
  -7  -6   3   56.89    3.60
  -7  -6   3   62.89    3.00
  -7  -6   3   67.59    3.00
  -7  -6   3   58.59    2.80
  -7  -6   3   58.29    3.60
   6   6  -3   55.19    2.30
   6   6  -3   56.09    3.80
   6   6  -3   58.39    3.80
   6   6  -3   55.39    3.30
  -6  -6   3   57.49    2.80
  -6  -6   3   60.59    2.80
  -6  -6   3   51.89    3.20
  -6  -6   3   55.39    2.80
  -6  -6   3   55.49    3.40
  -6  -6   3   57.19    2.80
   5   6  -3    9.20    1.80
   5   6  -3    9.40    1.10
   5   6  -3    7.40    1.60
   5   6  -3    8.70    0.80
   5   6  -3   10.50    1.90
   5   6  -3    8.30    1.20
  -5  -6   3    7.10    0.70
  -5  -6   3    7.00    1.50
  -5  -6   3    6.90    1.20
  -5  -6   3    6.80    1.20
  -5  -6   3    7.10    1.20
  -5  -6   3    8.00    1.20
  -5  -6   3    7.00    1.50
   4   6  -3   27.10    1.80
   4   6  -3   24.70    2.50
   4   6  -3   28.00    2.80
   4   6  -3   27.10    1.90
   4   6  -3   26.20    1.70
   4   6  -3   18.10    2.20
   4   6  -3   28.80    1.60
  -4  -6   3   24.80    1.90
  -4  -6   3   23.80    1.80
  -4  -6   3   27.90    1.90
  -4  -6   3   26.10    1.40
  -4  -6   3   27.00    2.00
  -4  -6   3   23.80    2.30
  -4  -6   3   27.80    1.60
  -4  -6   3   20.20    2.20
  -4  -6   3   28.50    2.10
   3   6  -3  265.17    7.90
   3   6  -3  245.68    6.60
   3   6  -3  262.57    7.20
   3   6  -3  250.07    7.10
   3   6  -3  247.48    7.80
   3   6  -3  242.88    7.70
   3   6  -3  257.97    6.70
  -3  -6   3  249.78    7.20
  -3  -6   3  240.88    7.60
  -3  -6   3  257.17    7.50
  -3  -6   3  257.47    7.20
  -3  -6   3  252.67    7.30
  -3  -6   3  266.77    6.30
  -3  -6   3  261.67    5.90
  -3  -6   3  251.97    7.20
  -3  -6   3  251.37    7.40
   2   6  -3   47.70    2.80
   2   6  -3   49.10    3.10
   2   6  -3   46.60    2.40
   2   6  -3   45.80    2.60
   2   6  -3   46.60    2.80
   2   6  -3   44.70    2.40
   2   6  -3   49.00    2.60
   2   6  -3   45.40    2.30
  -2  -6   3   46.60    2.70
  -2  -6   3   47.50    2.60
  -2  -6   3   47.90    2.70
  -2  -6   3   45.60    2.80
  -2  -6   3   45.70    2.80
  -2  -6   3   44.20    2.70
   1   6  -3   32.60    2.30
   1   6  -3   35.70    2.20
   1   6  -3   34.90    2.30
   1   6  -3   38.90    2.80
   1   6  -3   36.40    2.40
   1   6  -3   35.60    2.40
  -1  -6   3   37.70    2.50
  -1  -6   3   32.70    2.50
  -1  -6   3   32.70    2.50
  -1  -6   3   37.60    2.40
  -1  -6   3   33.30    2.50
  -1  -6   3   37.10    2.70
   0   6  -3  105.69    4.10
   0   6  -3  108.49    4.40
   0   6  -3   97.09    4.30
   0   6  -3  102.59    4.30
   0   6  -3  102.69    4.00
   0  -6   3   95.69    4.30
   0  -6   3  107.39    4.30
   0  -6   3   90.89    4.20
   0  -6   3  106.79    4.50
   0  -6   3   96.59    3.80
   0  -6   3   95.29    4.30
  -1   6  -3   19.60    2.20
  -1   6  -3   18.80    2.20
  -1   6  -3   16.00    2.00
  -1   6  -3   19.40    2.20
  -1   6  -3   19.00    2.10
   1  -6   3   20.00    2.30
   1  -6   3   16.50    1.70
   1  -6   3   20.20    2.20
   1  -6   3   18.70    2.30
   1  -6   3   18.40    2.30
   1  -6   3   20.90    2.40
   1  -6   3   25.20    2.60
  -2   6  -3  136.19    5.50
  -2   6  -3  132.99    5.20
  -2   6  -3  136.59    5.50
  -2   6  -3  129.99    5.20
  -2   6  -3  128.89    5.20
   2  -6   3  139.89    5.70
   2  -6   3  128.89    4.40
   2  -6   3  130.59    5.60
   2  -6   3  130.39    5.50
   2  -6   3  143.99    5.70
  -3   6  -3   53.99    3.50
  -3   6  -3   48.80    3.30
  -3   6  -3   48.20    3.50
  -3   6  -3   47.10    3.10
  -3   6  -3   51.49    3.40
   3  -6   3   46.90    3.50
   3  -6   3   50.19    3.40
   3  -6   3   42.00    3.30
   3  -6   3   48.30    2.40
   3  -6   3   54.99    3.60
   3  -6   3   51.19    3.40
  -4   6  -3    0.50    1.30
  -4   6  -3   -0.80    1.20
  -4   6  -3    1.20    1.40
  -4   6  -3    0.10    1.10
  -4   6  -3    1.60    1.10
   4  -6   3    0.00    1.20
   4  -6   3   -1.90    0.90
   4  -6   3   -1.30    1.20
   4  -6   3   -0.40    0.90
  -5   6  -3   60.39    4.00
  -5   6  -3   49.10    3.70
  -5   6  -3   58.19    4.10
   5  -6   3   55.39    4.10
   5  -6   3   55.69    3.80
   5  -6   3   53.59    4.00
  -6   6  -3    3.30    1.70
  -6   6  -3    6.40    2.20
  -6   6  -3    4.80    1.90
   6  -6   3    3.10    1.80
   6  -6   3    5.40    1.90
   6  -6   3    2.60    1.60
   6  -6   3    4.60    1.80
  10   5  -3   13.50    2.60
  10   5  -3   13.50    2.80
  10   5  -3   11.70    2.50
 -10  -5   3   13.40    2.50
 -10  -5   3   10.80    1.40
 -10  -5   3   12.00    1.70
   9   5  -3    4.40    1.50
   9   5  -3    5.30    1.70
   9   5  -3    7.30    2.10
   9   5  -3    4.50    1.90
  -9  -5   3    6.40    1.10
  -9  -5   3    4.00    1.50
  -9  -5   3    4.20    1.10
   8   5  -3   17.20    2.50
   8   5  -3   19.10    2.20
   8   5  -3   17.20    2.50
   8   5  -3   12.90    2.40
  -8  -5   3   18.00    1.60
  -8  -5   3   17.70    2.40
  -8  -5   3   17.90    2.40
  -8  -5   3   15.20    1.60
  -8  -5   3   19.40    1.80
   7   5  -3    3.00    1.40
   7   5  -3    2.70    1.40
   7   5  -3    4.80    1.50
   7   5  -3    2.40    1.20
  -7  -5   3    4.60    1.00
  -7  -5   3    5.30    1.40
  -7  -5   3    2.80    0.80
  -7  -5   3    3.50    0.90
  -7  -5   3    3.50    0.90
  -7  -5   3    3.90    1.40
   6   5  -3   67.29    3.90
   6   5  -3   70.09    3.50
   6   5  -3   72.39    3.80
   6   5  -3   69.59    2.70
   6   5  -3   68.89    4.10
  -6  -5   3   73.39    3.70
  -6  -5   3   68.19    2.60
  -6  -5   3   73.69    2.90
  -6  -5   3   70.89    2.90
  -6  -5   3   67.29    2.90
  -6  -5   3   72.19    2.10
  -6  -5   3   75.19    2.10
  -6  -5   3   70.69    2.80
  -6  -5   3   82.39    3.80
  -6  -5   3   78.39    3.00
   5   5  -3   27.10    2.80
   5   5  -3   27.60    1.60
   5   5  -3   28.30    1.70
   5   5  -3   27.80    2.70
   5   5  -3   30.90    2.40
   5   5  -3   30.20    1.60
  -5  -5   3   31.20    2.30
  -5  -5   3   28.80    1.70
  -5  -5   3   29.40    1.80
  -5  -5   3   24.00    1.70
  -5  -5   3   28.00    1.80
  -5  -5   3   28.80    2.30
  -5  -5   3   28.40    1.20
  -5  -5   3   28.40    1.80
  -5  -5   3   30.00    1.20
   4   5  -3    2.30    0.50
   4   5  -3    3.20    1.10
   4   5  -3    2.50    0.70
   4   5  -3    1.40    0.50
   4   5  -3    1.40    0.60
   4   5  -3    2.20    1.10
   4   5  -3    1.80    0.60
   4   5  -3    1.00    1.00
  -4  -5   3    2.50    0.90
  -4  -5   3    1.90    0.70
  -4  -5   3    1.00    0.90
  -4  -5   3    2.00    0.70
  -4  -5   3    1.40    0.50
  -4  -5   3    2.30    0.70
  -4  -5   3    1.60    0.70
  -4  -5   3    1.90    0.70
  -4  -5   3    1.50    0.70
   3   5  -3  234.18    7.20
   3   5  -3  240.98    7.20
   3   5  -3  237.38    7.40
   3   5  -3  236.58    6.20
   3   5  -3  243.28    5.90
   3   5  -3  241.18    6.50
   3   5  -3  251.67    6.50
  -3  -5   3  236.88    6.80
  -3  -5   3  246.58    5.80
  -3  -5   3  236.18    6.50
  -3  -5   3  233.18    6.60
  -3  -5   3  224.98    6.50
  -3  -5   3  245.38    6.50
  -3  -5   3  244.08    5.90
  -3  -5   3  247.78    6.60
  -3  -5   3  242.48    7.10
   2   5  -3  268.47    7.10
   2   5  -3  255.27    6.50
   2   5  -3  257.57    6.60
   2   5  -3  251.67    7.50
   2   5  -3  260.37    7.50
   2   5  -3  259.07    6.60
   2   5  -3  254.27    6.70
   2   5  -3  270.77    7.70
   2   5  -3  266.07    7.00
  -2  -5   3  265.47    7.00
  -2  -5   3  255.37    7.40
  -2  -5   3  257.67    7.10
  -2  -5   3  254.07    7.00
  -2  -5   3  260.37    7.20
  -2  -5   3  268.37    6.40
  -2  -5   3  255.47    7.20
  -2  -5   3  261.47    7.10
   1   5  -3  134.09    4.20
   1   5  -3  131.79    4.40
   1   5  -3  127.49    4.40
   1   5  -3  134.49    4.50
   1   5  -3  132.89    4.80
   1   5  -3  132.09    4.20
  -1  -5   3  126.49    4.60
  -1  -5   3  131.99    4.60
  -1  -5   3  132.39    4.80
  -1  -5   3  125.79    4.50
  -1  -5   3  131.99    4.50
  -1  -5   3  125.59    4.40
   0   5  -3  107.09    4.20
   0   5  -3  114.59    4.40
   0   5  -3  123.49    4.40
   0   5  -3  110.39    3.90
   0   5  -3  106.69    3.90
   0  -5   3  110.49    4.30
   0  -5   3  114.99    4.00
   0  -5   3  110.39    4.30
   0  -5   3  106.79    4.30
   0  -5   3  115.69    4.20
   0  -5   3  121.49    4.40
   0  -5   3  107.49    4.20
  -1   5  -3   47.40    1.30
  -1   5  -3   44.50    2.50
  -1   5  -3   46.80    2.80
  -1   5  -3   44.30    2.50
  -1   5  -3   43.40    2.70
  -1   5  -3   47.70    2.70
   1  -5   3   43.80    2.30
   1  -5   3   52.69    2.80
   1  -5   3   45.20    2.80
   1  -5   3   39.80    2.50
   1  -5   3   47.60    2.30
   1  -5   3   44.80    2.80
   1  -5   3   42.00    2.60
   1  -5   3   41.50    2.80
  -2   5  -3    7.00    1.40
  -2   5  -3    6.10    0.80
  -2   5  -3    5.40    1.30
  -2   5  -3    9.00    1.60
  -2   5  -3    5.70    1.40
  -2   5  -3    5.30    1.30
   2  -5   3    6.50    1.50
   2  -5   3    9.60    1.70
   2  -5   3    6.20    1.10
   2  -5   3    4.70    1.40
   2  -5   3    4.50    1.40
   2  -5   3    8.10    1.20
  -3   5  -3    6.00    1.30
  -3   5  -3    7.10    1.50
  -3   5  -3    6.00    1.50
  -3   5  -3    7.60    1.60
  -3   5  -3    6.40    1.50
   3  -5   3    7.50    1.10
   3  -5   3    4.80    1.40
   3  -5   3    7.40    1.70
   3  -5   3    6.90    1.50
   3  -5   3    6.80    1.60
   3  -5   3    3.40    1.30
  -4   5  -3   51.29    3.40
  -4   5  -3   55.39    3.10
  -4   5  -3   56.89    3.50
  -4   5  -3   51.99    3.50
  -4   5  -3   47.30    3.40
   4  -5   3   53.69    3.30
   4  -5   3   49.99    3.50
   4  -5   3   50.19    3.50
   4  -5   3   49.60    3.50
   4  -5   3   54.79    3.50
   4  -5   3   51.59    2.40
  -5   5  -3    1.90    1.40
  -5   5  -3    2.20    1.40
  -5   5  -3    4.10    1.50
  -5   5  -3    1.20    1.00
  -5   5  -3    1.30    1.40
   5  -5   3    3.50    1.40
   5  -5   3    0.70    1.50
   5  -5   3    2.70    1.50
   5  -5   3    3.80    1.30
  -6   5  -3   74.29    4.50
  -6   5  -3   71.29    4.40
  -6   5  -3   71.89    4.50
  -6   5  -3   69.89    4.30
   6  -5   3   66.09    4.20
   6  -5   3   73.59    4.30
   6  -5   3   68.89    4.60
   6  -5   3   70.59    4.60
  -7   5  -3    3.60    1.70
  -7   5  -3    0.70    1.50
  -7   5  -3    1.70    1.80
  -7   5  -3    1.40    1.40
   7  -5   3    2.90    1.70
   7  -5   3    3.40    1.60
   7  -5   3    1.30    1.60
   7  -5   3    2.00    1.50
  10   4  -3    0.40    1.40
  10   4  -3   -0.30    1.70
  10   4  -3    2.60    1.70
 -10  -4   3    0.80    0.80
 -10  -4   3   -0.70    1.00
 -10  -4   3    0.90    0.80
   9   4  -3   15.70    2.60
   9   4  -3   17.90    3.00
   9   4  -3   13.30    2.30
  -9  -4   3   16.90    2.40
  -9  -4   3   14.80    1.50
  -9  -4   3   14.60    1.60
   8   4  -3    8.90    2.10
   8   4  -3   10.10    1.60
   8   4  -3    8.30    1.90
   8   4  -3    9.00    2.00
  -8  -4   3   11.60    1.20
  -8  -4   3    9.00    1.80
  -8  -4   3   10.50    1.30
  -8  -4   3    8.80    1.30
  -8  -4   3    8.30    1.20
   7   4  -3    1.30    1.20
   7   4  -3    2.20    1.20
   7   4  -3    1.10    1.00
   7   4  -3    1.50    1.30
  -7  -4   3    1.90    0.60
  -7  -4   3    0.70    0.60
  -7  -4   3    1.30    0.60
  -7  -4   3    1.50    0.70
  -7  -4   3    0.90    0.70
  -7  -4   3   -0.40    0.80
   6   4  -3  133.29    5.60
   6   4  -3  138.39    4.80
   6   4  -3  139.69    3.90
   6   4  -3  132.69    5.20
   6   4  -3  148.79    5.60
  -6  -4   3  143.79    3.70
  -6  -4   3  139.89    4.00
  -6  -4   3  128.59    5.00
  -6  -4   3  143.79    4.00
  -6  -4   3  133.39    4.10
  -6  -4   3  140.59    4.00
  -6  -4   3  133.19    4.10
   5   4  -3   19.30    2.10
   5   4  -3   18.40    2.20
   5   4  -3   16.90    1.40
   5   4  -3   19.90    2.30
   5   4  -3   19.00    1.20
   5   4  -3   19.60    2.00
   5   4  -3   18.30    1.10
  -5  -4   3   17.00    1.20
  -5  -4   3   18.20    1.00
  -5  -4   3   19.40    1.40
  -5  -4   3   19.30    1.30
  -5  -4   3   16.50    1.70
  -5  -4   3   16.40    1.30
  -5  -4   3   16.90    1.90
  -5  -4   3   18.30    1.30
  -5  -4   3   19.40    1.50
  -5  -4   3   18.20    1.30
   4   4  -3   11.50    1.70
   4   4  -3    8.30    1.30
   4   4  -3   10.00    1.00
   4   4  -3    7.30    1.40
   4   4  -3    9.40    1.10
  -4  -4   3    9.30    1.40
  -4  -4   3    9.40    1.10
  -4  -4   3   10.80    1.30
  -4  -4   3   10.20    1.10
  -4  -4   3   10.30    1.10
  -4  -4   3   10.30    0.80
  -4  -4   3   11.50    1.10
  -4  -4   3   13.60    1.50
  -4  -4   3    9.60    1.00
  -4  -4   3   10.50    1.00
   3   4  -3   14.70    1.30
   3   4  -3   14.30    1.10
   3   4  -3   16.20    1.80
   3   4  -3   15.30    1.80
   3   4  -3   14.40    1.70
   3   4  -3   14.40    1.20
   3   4  -3   13.60    0.90
   3   4  -3   15.50    0.90
  -3  -4   3   14.60    1.50
  -3  -4   3   14.10    1.20
  -3  -4   3   15.80    1.20
  -3  -4   3   14.50    1.00
  -3  -4   3   14.10    1.10
  -3  -4   3   13.40    1.20
  -3  -4   3   18.50    1.80
  -3  -4   3   13.40    1.30
  -3  -4   3   15.90    1.20
  -3  -4   3   16.40    1.30
   2   4  -3    3.30    1.00
   2   4  -3    4.20    0.80
   2   4  -3    3.80    0.70
   2   4  -3    2.30    0.60
   2   4  -3    3.40    1.00
   2   4  -3    3.30    0.80
   2   4  -3    3.30    0.80
   2   4  -3    3.70    1.00
  -2  -4   3    3.00    0.80
  -2  -4   3    4.50    0.90
  -2  -4   3    2.90    0.80
  -2  -4   3    2.90    0.90
  -2  -4   3    3.90    0.80
  -2  -4   3    2.70    0.50
  -2  -4   3    3.40    0.70
  -2  -4   3    3.00    0.80
  -2  -4   3    3.80    0.80
   1   4  -3 2114.69   44.50
   1   4  -3 2199.78   44.60
   1   4  -3 2090.99   43.40
   1   4  -3 2191.88   43.30
   1   4  -3 2126.79   45.20
   1   4  -3 2195.48   44.50
   1   4  -3 2210.28   43.50
   1   4  -3 2218.78   45.20
  -1  -4   3 2282.57   45.40
  -1  -4   3 2116.39   44.60
  -1  -4   3 2262.37   43.20
  -1  -4   3 2097.99   44.70
  -1  -4   3 2205.38   44.50
  -1  -4   3 2145.29   44.60
  -1  -4   3 2108.69   43.80
  -1  -4   3 2090.39   45.30
   0   4  -3  930.01   20.30
   0   4  -3  911.81   20.20
   0   4  -3  919.51   20.40
   0   4  -3  897.71   19.60
   0   4  -3  936.61   20.30
   0   4  -3  889.71   19.60
   0  -4   3  919.71   20.70
   0  -4   3  897.31   20.30
   0  -4   3  922.41   20.10
   0  -4   3  961.60   20.20
   0  -4   3  894.51   20.40
   0  -4   3  935.51   19.70
   0  -4   3  948.71   20.60
   0  -4   3  947.51   20.20
   0  -4   3  915.01   20.00
  -1   4  -3   38.30    2.30
  -1   4  -3   37.10    2.30
  -1   4  -3   33.90    2.10
  -1   4  -3   37.80    2.20
  -1   4  -3   33.30    2.10
  -1   4  -3   38.40    1.20
   1  -4   3   39.30    2.30
   1  -4   3   31.10    2.20
   1  -4   3   37.50    2.30
   1  -4   3   35.00    2.30
   1  -4   3   33.00    2.20
   1  -4   3   35.00    1.90
   1  -4   3   34.70    2.10
  -2   4  -3  502.15   12.40
  -2   4  -3  522.25   12.90
  -2   4  -3  527.35   13.00
  -2   4  -3  532.75   12.60
  -2   4  -3  535.25   11.80
  -2   4  -3  514.55   12.40
   2  -4   3  522.25   12.80
   2  -4   3  517.85   13.00
   2  -4   3  540.65   13.00
   2  -4   3  522.55   13.00
   2  -4   3  520.05   13.10
   2  -4   3  519.55   11.80
  -3   4  -3    6.90    1.20
  -3   4  -3    6.10    1.20
  -3   4  -3    8.80    1.20
  -3   4  -3    6.00    1.30
  -3   4  -3    7.60    1.50
  -3   4  -3    6.40    1.40
   3  -4   3    6.80    1.00
   3  -4   3    5.20    1.10
   3  -4   3    9.30    1.70
   3  -4   3    7.70    1.50
   3  -4   3    3.90    1.30
   3  -4   3    6.30    1.40
  -4   4  -3  248.58    7.60
  -4   4  -3  243.58    6.80
  -4   4  -3  240.08    7.70
  -4   4  -3  241.98    7.50
  -4   4  -3  234.98    7.70
   4  -4   3  237.38    7.40
   4  -4   3  239.28    7.90
   4  -4   3  240.28    7.80
   4  -4   3  255.97    7.90
   4  -4   3  237.48    7.60
   4  -4   3  252.57    6.40
  -5   4  -3    1.90    1.20
  -5   4  -3    1.10    1.20
  -5   4  -3    3.90    1.40
  -5   4  -3    3.20    1.00
  -5   4  -3    1.90    1.10
   5  -4   3    0.60    1.10
   5  -4   3    1.80    0.80
   5  -4   3    0.90    1.20
   5  -4   3    4.70    1.40
  -6   4  -3   22.00    2.80
  -6   4  -3   16.50    2.30
  -6   4  -3   21.50    2.70
  -6   4  -3   20.10    2.50
   6  -4   3   23.00    3.00
   6  -4   3   19.00    2.70
   6  -4   3   22.70    2.70
   6  -4   3   22.20    2.60
  -7   4  -3    2.70    1.70
  -7   4  -3    0.40    1.20
  -7   4  -3    1.00    1.30
  -7   4  -3    0.00    1.10
   7  -4   3    0.20    1.30
   7  -4   3    0.80    1.50
   7  -4   3    1.20    1.30
   7  -4   3    0.90    1.20
   7  -4   3   -1.20    1.30
  -8   4  -3    6.70    2.00
  -8   4  -3    7.20    2.10
  -8   4  -3    3.00    1.80
   8  -4   3    5.60    2.00
   8  -4   3    4.40    2.00
  10   3  -3    9.00    2.30
  10   3  -3    9.50    2.20
  10   3  -3   11.60    2.60
 -10  -3   3    7.90    2.10
 -10  -3   3   10.20    1.50
 -10  -3   3   11.70    1.50
   9   3  -3   34.60    3.50
   9   3  -3   36.90    3.90
   9   3  -3   39.50    3.90
  -9  -3   3   35.30    3.40
  -9  -3   3   35.00    2.10
  -9  -3   3   36.50    2.30
   8   3  -3   45.50    3.80
   8   3  -3   45.40    2.60
   8   3  -3   47.00    3.40
   8   3  -3   46.60    3.30
  -8  -3   3   46.80    3.20
  -8  -3   3   48.10    2.40
  -8  -3   3   45.80    2.40
  -8  -3   3   50.09    2.40
  -8  -3   3   49.50    2.20
  -8  -3   3   45.40    2.30
   7   3  -3   44.20    3.30
   7   3  -3   35.30    2.80
   7   3  -3   40.70    2.90
   7   3  -3   39.90    2.40
  -7  -3   3   41.60    1.90
  -7  -3   3   41.90    2.10
  -7  -3   3   46.60    2.10
  -7  -3   3   46.60    2.10
  -7  -3   3   40.40    2.20
  -7  -3   3   37.50    2.00
  -7  -3   3   41.30    2.90
   6   3  -3  529.65   11.50
   6   3  -3  514.05   13.50
   6   3  -3  518.45   14.20
   6   3  -3  523.55   13.20
   6   3  -3  528.05   12.50
  -6  -3   3  522.05   11.90
  -6  -3   3  533.45   13.20
  -6  -3   3  538.85   11.60
  -6  -3   3  539.75   11.50
  -6  -3   3  529.75   11.50
  -6  -3   3  519.35   12.30
  -6  -3   3  537.25   11.50
  -6  -3   3  525.75   11.60
  -6  -3   3  530.25   11.90
   5   3  -3   41.50    2.50
   5   3  -3   40.80    1.60
   5   3  -3   39.80    2.20
   5   3  -3   38.20    2.60
   5   3  -3   36.70    2.60
  -5  -3   3   40.50    1.70
  -5  -3   3   39.00    2.30
  -5  -3   3   40.90    1.60
  -5  -3   3   38.20    1.60
  -5  -3   3   41.70    1.70
  -5  -3   3   38.50    1.60
  -5  -3   3   38.40    1.90
  -5  -3   3   40.40    1.60
  -5  -3   3   38.40    1.60
   4   3  -3    8.40    1.50
   4   3  -3    8.00    1.00
   4   3  -3    7.80    0.80
   4   3  -3    8.30    1.30
   4   3  -3    9.10    0.80
   4   3  -3    7.20    1.40
   4   3  -3    7.40    1.20
  -4  -3   3    8.20    1.20
  -4  -3   3    7.50    0.80
  -4  -3   3    8.30    0.80
  -4  -3   3    7.80    0.80
  -4  -3   3    7.90    0.80
  -4  -3   3    8.10    1.00
  -4  -3   3    8.30    0.80
  -4  -3   3    9.40    0.90
  -4  -3   3    8.60    0.80
  -4  -3   3    7.00    1.20
   3   3  -3  112.09    3.10
   3   3  -3  114.49    3.40
   3   3  -3  114.69    3.00
   3   3  -3  113.09    3.90
   3   3  -3  115.89    3.10
   3   3  -3  109.99    4.00
   3   3  -3  115.79    4.20
  -3  -3   3  115.79    3.10
  -3  -3   3  106.69    3.80
  -3  -3   3  110.99    3.20
  -3  -3   3  113.99    3.50
  -3  -3   3  110.39    3.20
  -3  -3   3  105.89    3.60
  -3  -3   3  112.09    3.10
  -3  -3   3  113.19    3.00
  -3  -3   3  111.39    3.30
  -3  -3   3  113.89    3.20
   2   3  -3  615.24   13.30
   2   3  -3  632.64   12.70
   2   3  -3  613.14   13.30
   2   3  -3  617.34   12.70
   2   3  -3  605.74   13.90
   2   3  -3  628.24   14.80
   2   3  -3  614.74   14.30
   2   3  -3  631.74   13.40
   2   3  -3  621.74   13.30
  -2  -3   3  633.74   12.90
  -2  -3   3  619.24   13.50
  -2  -3   3  632.24   13.00
  -2  -3   3  627.84   13.30
  -2  -3   3  599.44   13.60
  -2  -3   3  617.24   13.10
  -2  -3   3  606.14   13.90
  -2  -3   3  631.84   13.40
  -2  -3   3  593.04   13.30
  -2  -3   3  606.14   13.70
   1   3  -3    2.40    0.60
   1   3  -3    2.60    0.70
   1   3  -3    2.10    0.60
   1   3  -3    2.10    0.60
   1   3  -3    2.10    0.60
   1   3  -3    2.00    0.80
   1   3  -3    2.90    0.80
   1   3  -3    1.30    0.50
   1   3  -3    1.10    0.60
   1   3  -3    1.20    0.80
   1   3  -3    1.30    0.60
   1   3  -3    2.40    0.60
  -1  -3   3    1.40    0.60
  -1  -3   3    1.90    0.60
  -1  -3   3    1.60    0.60
  -1  -3   3    2.40    0.70
  -1  -3   3    1.60    0.70
  -1  -3   3    1.60    0.60
  -1  -3   3    1.10    0.70
  -1  -3   3    1.80    0.60
  -1  -3   3    1.90    0.60
  -1  -3   3    0.40    0.50
  -1  -3   3    2.00    0.30
   0   3  -3    2.30    0.90
   0   3  -3    1.10    0.70
   0   3  -3    1.10    0.50
   0   3  -3    0.60    0.50
   0   3  -3    1.60    0.70
   0   3  -3    1.40    0.60
   0   3  -3    0.60    0.50
   0   3  -3    0.30    0.60
   0   3  -3    1.70    0.60
   0  -3   3    0.80    0.60
   0  -3   3    0.80    0.70
   0  -3   3    1.70    0.70
   0  -3   3   -1.00    0.30
   0  -3   3    1.00    0.60
   0  -3   3    1.20    0.60
   0  -3   3    1.40    0.80
   0  -3   3    0.30    0.60
   0  -3   3    0.10    0.60
   0  -3   3    0.20    0.60
   0  -3   3    0.60    0.60
  -1   3  -3  318.17    6.90
  -1   3  -3  318.37    8.00
  -1   3  -3  307.17    7.80
  -1   3  -3  308.17    7.90
  -1   3  -3  314.87    7.80
  -1   3  -3  315.17    8.10
   1  -3   3  313.07    8.10
   1  -3   3  312.87    7.50
   1  -3   3  309.57    7.70
   1  -3   3  299.97    8.00
   1  -3   3  313.77    8.20
   1  -3   3  305.17    7.90
   1  -3   3  322.07    7.90
  -2   3  -3   90.49    2.80
  -2   3  -3   92.39    3.60
  -2   3  -3   97.49    3.60
  -2   3  -3   90.39    3.50
  -2   3  -3   89.49    3.30
  -2   3  -3   84.89    3.40
  -2   3  -3   98.19    3.40
   2  -3   3   84.39    3.40
   2  -3   3   90.29    3.60
   2  -3   3   90.59    3.60
   2  -3   3   96.79    3.70
   2  -3   3   98.59    3.70
   2  -3   3   88.89    3.00
  -3   3  -3  134.39    4.70
  -3   3  -3  132.19    4.60
  -3   3  -3  124.59    4.10
  -3   3  -3  133.59    4.50
  -3   3  -3  139.29    3.90
  -3   3  -3  127.09    4.60
  -3   3  -3  126.59    4.40
  -3   3  -3  132.79    4.80
   3  -3   3  135.69    4.40
   3  -3   3  128.79    4.70
   3  -3   3  126.49    4.70
   3  -3   3  124.89    4.60
   3  -3   3  132.59    3.90
   3  -3   3  128.89    4.70
  -4   3  -3    5.50    1.00
  -4   3  -3    4.10    0.80
  -4   3  -3    4.10    1.20
  -4   3  -3    4.00    1.10
  -4   3  -3    6.30    1.40
  -4   3  -3    5.20    1.30
  -4   3  -3    3.00    1.10
   4  -3   3    3.90    1.30
   4  -3   3    6.20    1.00
   4  -3   3    4.20    1.20
   4  -3   3    5.20    1.20
   4  -3   3    3.90    1.10
   4  -3   3    3.60    1.10
  -5   3  -3  216.68    7.10
  -5   3  -3  228.38    7.10
  -5   3  -3  223.98    6.00
  -5   3  -3  217.78    7.30
  -5   3  -3  223.68    7.30
   5  -3   3  228.78    7.10
   5  -3   3  223.58    5.90
   5  -3   3  225.88    7.10
   5  -3   3  227.18    7.60
   5  -3   3  233.08    7.50
   5  -3   3  225.78    7.30
  -6   3  -3   73.69    4.00
  -6   3  -3   69.79    3.90
  -6   3  -3   70.89    3.80
  -6   3  -3   68.69    2.80
  -6   3  -3   65.99    3.80
   6  -3   3   65.49    3.60
   6  -3   3   66.89    3.70
   6  -3   3   67.59    3.90
   6  -3   3   67.29    4.00
   6  -3   3   65.29    2.80
  -7   3  -3    8.30    2.00
  -7   3  -3    7.20    1.80
  -7   3  -3    8.10    1.90
  -7   3  -3    8.10    1.80
   7  -3   3   10.70    1.90
   7  -3   3    6.30    1.90
   7  -3   3    7.80    1.80
   7  -3   3    9.60    2.00
  -8   3  -3   14.50    2.40
  -8   3  -3   15.00    2.60
  -8   3  -3   17.90    2.60
  -8   3  -3   16.00    2.40
   8  -3   3   12.40    2.30
   8  -3   3   10.50    2.30
   8  -3   3   13.50    2.40
   8  -3   3   13.90    2.20
  10   2  -3   29.90    3.70
  10   2  -3   30.90    3.90
  10   2  -3   38.60    3.60
 -10  -2   3   34.50    3.50
 -10  -2   3   33.20    2.20
 -10  -2   3   29.40    2.30
   9   2  -3   12.70    2.50
   9   2  -3   16.00    2.60
   9   2  -3   14.60    2.30
  -9  -2   3   17.80    1.80
  -9  -2   3   16.50    1.90
  -9  -2   3   15.20    1.60
  -9  -2   3   15.90    2.50
   8   2  -3   12.10    2.30
   8   2  -3   12.90    2.20
   8   2  -3   12.80    2.10
  -8  -2   3   15.30    1.40
  -8  -2   3   12.60    2.10
  -8  -2   3   15.90    1.70
  -8  -2   3   13.60    1.50
  -8  -2   3   13.60    1.50
  -8  -2   3   10.90    1.40
   7   2  -3   29.80    2.90
   7   2  -3   22.80    2.40
   7   2  -3   35.80    3.00
   7   2  -3   35.10    3.10
  -7  -2   3   33.20    1.60
  -7  -2   3   30.90    1.70
  -7  -2   3   30.40    1.80
  -7  -2   3   30.80    1.90
  -7  -2   3   29.00    1.60
  -7  -2   3   30.70    1.80
  -7  -2   3   33.50    2.60
   6   2  -3    1.60    1.00
   6   2  -3   -0.20    0.90
   6   2  -3    1.00    1.10
   6   2  -3    0.30    0.60
   6   2  -3    0.90    0.90
   6   2  -3    0.00    0.40
  -6  -2   3    0.20    0.50
  -6  -2   3   -0.10    0.40
  -6  -2   3   -0.60    0.40
  -6  -2   3    2.60    1.00
  -6  -2   3   -0.10    0.50
  -6  -2   3    0.00    0.40
  -6  -2   3    0.30    0.50
  -6  -2   3    0.00    0.50
  -6  -2   3    0.70    0.50
   5   2  -3    9.20    1.40
   5   2  -3    7.90    1.60
   5   2  -3    8.40    1.40
   5   2  -3    9.20    1.20
   5   2  -3    8.20    0.70
  -5  -2   3    9.60    0.90
  -5  -2   3    9.60    0.90
  -5  -2   3   10.10    0.80
  -5  -2   3   10.20    1.30
  -5  -2   3    9.80    0.80
  -5  -2   3    9.00    1.00
  -5  -2   3    8.50    0.80
  -5  -2   3   10.50    0.90
   4   2  -3  474.05   11.00
   4   2  -3  467.85   12.20
   4   2  -3  462.35   11.30
   4   2  -3  463.55   11.60
   4   2  -3  487.75   10.00
  -4  -2   3  474.15   10.10
  -4  -2   3  495.25   10.10
  -4  -2   3  494.45    9.90
  -4  -2   3  482.55    9.80
  -4  -2   3  482.85   10.30
  -4  -2   3  480.25   10.30
  -4  -2   3  461.15   11.30
  -4  -2   3  463.65   10.30
  -4  -2   3  479.55   11.00
  -4  -2   3  487.85   10.90
   3   2  -3  157.38    4.90
   3   2  -3  163.68    3.70
   3   2  -3  163.68    3.70
   3   2  -3  160.28    4.60
   3   2  -3  155.68    5.10
   3   2  -3  164.18    4.80
   3   2  -3  154.38    4.30
   3   2  -3  161.88    3.40
  -3  -2   3  162.28    4.30
  -3  -2   3  152.58    4.50
  -3  -2   3  156.28    3.70
  -3  -2   3  159.88    3.60
  -3  -2   3  154.58    3.80
  -3  -2   3  160.68    4.80
  -3  -2   3  160.98    4.70
  -3  -2   3  157.48    4.60
  -3  -2   3  162.88    4.60
  -3  -2   3  160.68    3.70
  -3  -2   3  156.68    3.50
   2   2  -3  735.53   15.20
   2   2  -3  713.13   16.30
   2   2  -3  752.02   17.00
   2   2  -3  758.72   15.10
   2   2  -3  727.93   15.40
   2   2  -3  733.63   15.10
   2   2  -3  729.23   15.90
   2   2  -3  729.03   15.60
  -2  -2   3  733.83   14.70
  -2  -2   3  741.53   16.00
  -2  -2   3  731.83   15.10
  -2  -2   3  745.53   15.40
  -2  -2   3  735.73   14.70
  -2  -2   3  709.13   15.40
  -2  -2   3  730.23   15.40
  -2  -2   3  738.93   15.90
  -2  -2   3  721.53   15.80
  -2  -2   3  727.13   15.10
  -2  -2   3  710.73   15.60
  -2  -2   3  734.13   15.90
   1   2  -3  115.69    3.60
   1   2  -3  108.39    3.40
   1   2  -3  110.59    3.00
   1   2  -3  109.49    2.70
   1   2  -3  112.19    3.00
   1   2  -3  112.99    3.50
   1   2  -3  110.19    3.00
   1   2  -3  110.49    2.80
   1   2  -3  107.49    3.00
   1   2  -3  107.99    3.20
   1   2  -3  108.49    2.70
  -1  -2   3  105.89    3.00
  -1  -2   3  108.89    3.00
  -1  -2   3  117.49    3.10
  -1  -2   3  109.49    2.90
  -1  -2   3  111.79    2.80
  -1  -2   3  106.49    3.30
  -1  -2   3  109.19    3.00
  -1  -2   3  105.69    2.90
  -1  -2   3  106.19    3.10
  -1  -2   3  113.89    3.10
   0   2  -3 1275.87   25.80
   0   2  -3 1267.47   25.40
   0   2  -3 1243.78   25.90
   0   2  -3 1259.97   26.40
   0   2  -3 1232.88   25.40
   0   2  -3 1260.67   25.90
   0   2  -3 1266.57   25.30
   0   2  -3 1234.08   26.30
   0   2  -3 1302.57   25.70
   0  -2   3 1246.18   26.10
   0  -2   3 1226.48   26.00
   0  -2   3 1222.88   26.40
   0  -2   3 1266.57   25.80
   0  -2   3 1258.77   26.40
   0  -2   3 1282.77   25.90
   0  -2   3 1216.08   25.50
   0  -2   3 1202.28   25.50
   0  -2   3 1280.47   25.40
   0  -2   3 1292.57   25.40
   0  -2   3 1283.37   26.40
  -1   2  -3    3.30    0.80
  -1   2  -3    3.40    0.60
  -1   2  -3    3.90    0.80
  -1   2  -3    3.00    0.70
  -1   2  -3    3.30    0.80
  -1   2  -3    3.40    0.80
  -1   2  -3    4.50    0.90
  -1   2  -3    2.90    0.70
   1  -2   3    4.30    0.80
   1  -2   3    3.80    0.80
   1  -2   3    3.00    0.80
   1  -2   3    4.40    0.80
   1  -2   3    5.50    0.80
   1  -2   3    3.30    0.80
   1  -2   3    4.20    0.90
   1  -2   3    3.60    0.70
   1  -2   3    3.30    0.80
   1  -2   3    2.00    0.60
  -2   2  -3   69.59    2.50
  -2   2  -3   60.19    2.60
  -2   2  -3   68.19    2.80
  -2   2  -3   60.69    2.70
  -2   2  -3   59.69    2.60
  -2   2  -3   67.99    2.80
  -2   2  -3   58.69    2.30
  -2   2  -3   70.29    2.40
   2  -2   3   68.19    2.40
   2  -2   3   68.29    2.80
   2  -2   3   64.79    2.70
   2  -2   3   63.89    2.70
   2  -2   3   64.09    2.70
   2  -2   3   69.49    2.40
   2  -2   3   61.49    2.70
   2  -2   3   69.99    2.70
  -3   2  -3   24.40    1.50
  -3   2  -3   27.70    1.50
  -3   2  -3   24.50    1.80
  -3   2  -3   26.40    1.80
  -3   2  -3   28.40    1.90
  -3   2  -3   27.30    1.90
  -3   2  -3   27.70    1.90
  -3   2  -3   27.80    1.80
   3  -2   3   24.70    1.80
   3  -2   3   25.50    1.90
   3  -2   3   27.10    1.80
   3  -2   3   25.40    1.60
   3  -2   3   26.60    1.90
   3  -2   3   26.60    1.50
  -4   2  -3    0.10    0.70
  -4   2  -3    0.30    0.80
  -4   2  -3    0.20    0.50
  -4   2  -3    0.50    0.50
  -4   2  -3   -0.50    0.70
  -4   2  -3    2.10    0.90
  -4   2  -3   -0.20    0.70
   4  -2   3   -0.90    0.60
   4  -2   3    0.50    0.70
   4  -2   3    0.90    0.60
   4  -2   3   -0.70    0.70
   4  -2   3    0.20    0.80
  -5   2  -3  125.19    4.80
  -5   2  -3  131.59    4.00
  -5   2  -3  124.49    4.70
  -5   2  -3  135.79    5.00
  -5   2  -3  134.29    5.00
  -5   2  -3  128.19    3.70
  -5   2  -3  127.19    4.70
   5  -2   3  133.99    5.00
   5  -2   3  125.39    4.60
   5  -2   3  127.29    4.90
   5  -2   3  127.59    4.00
   5  -2   3  127.29    5.00
   5  -2   3  132.09    4.70
  -6   2  -3    5.30    1.50
  -6   2  -3    4.60    1.20
  -6   2  -3    2.40    1.20
  -6   2  -3    3.00    1.20
  -6   2  -3    4.20    0.70
   6  -2   3    4.50    1.20
   6  -2   3    2.60    1.10
   6  -2   3    3.30    1.10
   6  -2   3    4.50    1.00
   6  -2   3    6.00    1.50
   6  -2   3    2.30    1.30
  -7   2  -3   78.99    4.20
  -7   2  -3   87.69    4.40
  -7   2  -3   89.79    4.30
  -7   2  -3   75.39    4.20
   7  -2   3   84.59    4.60
   7  -2   3   90.09    4.10
   7  -2   3   81.89    4.30
   7  -2   3   85.99    3.50
   7  -2   3   91.69    4.30
   7  -2   3   89.19    3.40
  -8   2  -3    1.70    1.20
  -8   2  -3    1.50    1.20
  -8   2  -3    2.70    1.20
  -8   2  -3    2.20    1.40
   8  -2   3    2.00    1.30
   8  -2   3    0.80    1.20
   8  -2   3    0.90    1.70
   8  -2   3    1.90    1.20
  -9   2  -3    3.10    1.60
  -9   2  -3    0.20    1.40
  -9   2  -3    1.00    1.30
  -9   2  -3    3.10    1.40
   9  -2   3    1.20    1.30
   9  -2   3    1.30    1.20
   9  -2   3    4.10    1.80
  10   1  -3    0.90    1.60
  10   1  -3    2.20    1.50
  10   1  -3   -1.00    1.30
 -10  -1   3    0.30    1.50
 -10  -1   3   -0.10    0.90
 -10  -1   3    1.00    0.90
 -10  -1   3    1.50    1.30
   9   1  -3   -0.80    1.20
   9   1  -3    0.20    1.40
   9   1  -3   -0.80    1.40
   9   1  -3    1.10    1.00
  -9  -1   3    0.50    0.90
  -9  -1   3    0.60    1.30
  -9  -1   3    1.00    1.10
  -9  -1   3   -0.10    0.70
   8   1  -3   45.20    3.00
   8   1  -3   46.30    3.40
   8   1  -3   48.20    3.50
   8   1  -3   44.60    3.70
  -8  -1   3   40.60    2.60
  -8  -1   3   45.30    2.50
  -8  -1   3   42.90    2.30
  -8  -1   3   46.10    2.50
  -8  -1   3   48.60    3.30
   7   1  -3   26.30    2.90
   7   1  -3   21.50    2.60
   7   1  -3   27.10    2.70
   7   1  -3   25.70    2.50
  -7  -1   3   29.10    1.70
  -7  -1   3   25.40    1.70
  -7  -1   3   21.90    2.40
  -7  -1   3   28.00    2.00
  -7  -1   3   25.10    1.30
  -7  -1   3   25.10    1.70
  -7  -1   3   24.90    1.70
   6   1  -3   81.29    4.00
   6   1  -3   83.29    3.80
   6   1  -3   83.69    3.60
   6   1  -3   83.39    4.10
   6   1  -3   79.09    2.70
  -6  -1   3   86.29    2.90
  -6  -1   3   82.79    2.80
  -6  -1   3   85.79    2.60
  -6  -1   3   78.29    2.70
  -6  -1   3   85.09    2.90
  -6  -1   3   84.29    3.70
  -6  -1   3   86.09    2.80
  -6  -1   3   81.69    3.20
   5   1  -3   42.40    2.50
   5   1  -3   48.40    2.90
   5   1  -3   47.40    2.50
   5   1  -3   51.79    1.70
   5   1  -3   46.00    2.20
   5   1  -3   42.00    2.60
  -5  -1   3   43.70    1.80
[truncated: 1,015,251 more chars]
